# Supplementary material for: High Quality Aspergillus aculeatus Genomes and Transcriptomes: A Platform for Cellulase Activity Optimization Toward Industrial Applications
Source: Front Bioeng Biotechnol. 2021 Jan 27;8:607176. doi: 10.3389/fbioe.2020.607176 (PMC7873481; doi:10.3389/fbioe.2020.607176)
Supplement: Supplementary file 2 [file Table_5.xlsx]

## Sheet: UniProt
genome	AcuGeneId	UniProtHitId	score	Evalue	percentIdentity	Entry	ProteinNames	GeneNames	Organism	Length	ECNumber	GeneOntologyIDs	TaxonomicLineage	Pfam	InterPro	PROSITE
BCC199	acu00000_6_BCC199	A0A2V5I788_9EURO	4041.11	0	2066/2201 (93.8664243526%)	A0A2V5I788	Putative polyketide synthase	BP00DRAFT_347521	Aspergillus indologenus CBS 114.80	2861		GO:0016491; GO:0016740	cellular organisms;Eukaryota;Opisthokonta;Fungi;Dikarya;Ascomycota;saccharomyceta;Pezizomycotina;leotiomyceta;Eurotiomycetes;Eurotiomycetidae;Eurotiales (green and blue molds);Aspergillaceae;Aspergillus;Aspergillus indologenus;Aspergillus indologenus CBS 114.80	PF00698;PF00107;PF16197;PF00109;PF02801;PF08659;PF08242;PF07993;PF14765;	IPR001227;IPR014043;IPR016035;IPR013149;IPR011032;IPR032821;IPR014031;IPR014030;IPR013120;IPR016036;IPR013217;IPR036291;IPR020801;IPR020841;IPR020807;IPR042104;IPR020843;IPR013968;IPR029063;IPR010080;IPR016039;
BCC199	acu00000_5_BCC199	A0A2V5IZJ8_9EURO	3262.24	0	1762/2039 (86.4149092692%)	A0A2V5IZJ8	Ketoacyl-synt-domain-containing protein	BP00DRAFT_364750	Aspergillus indologenus CBS 114.80	2470		GO:0016491; GO:0016740	cellular organisms;Eukaryota;Opisthokonta;Fungi;Dikarya;Ascomycota;saccharomyceta;Pezizomycotina;leotiomyceta;Eurotiomycetes;Eurotiomycetidae;Eurotiales (green and blue molds);Aspergillaceae;Aspergillus;Aspergillus indologenus;Aspergillus indologenus CBS 114.80	PF00698;PF16197;PF00109;PF02801;PF08659;PF08242;PF00550;PF14765;	IPR001227;IPR036736;IPR014043;IPR016035;IPR011032;IPR032821;IPR018201;IPR014031;IPR014030;IPR016036;IPR013217;IPR036291;IPR020801;IPR020841;IPR020807;IPR042104;IPR020843;IPR013968;IPR009081;IPR029063;IPR016039;	PS00606;PS50075;
BCC199	acu00000_12_BCC199	A0A2V5IZJ8_9EURO	884.789	0	425/432 (98.3796296296%)	A0A2V5IZJ8	Ketoacyl-synt-domain-containing protein	BP00DRAFT_364750	Aspergillus indologenus CBS 114.80	2470		GO:0016491; GO:0016740	cellular organisms;Eukaryota;Opisthokonta;Fungi;Dikarya;Ascomycota;saccharomyceta;Pezizomycotina;leotiomyceta;Eurotiomycetes;Eurotiomycetidae;Eurotiales (green and blue molds);Aspergillaceae;Aspergillus;Aspergillus indologenus;Aspergillus indologenus CBS 114.80	PF00698;PF16197;PF00109;PF02801;PF08659;PF08242;PF00550;PF14765;	IPR001227;IPR036736;IPR014043;IPR016035;IPR011032;IPR032821;IPR018201;IPR014031;IPR014030;IPR016036;IPR013217;IPR036291;IPR020801;IPR020841;IPR020807;IPR042104;IPR020843;IPR013968;IPR009081;IPR029063;IPR016039;	PS00606;PS50075;
BCC199	acu00000_3_BCC199	A0A2V5HQX0_9EURO	4923.22	0	2466/2577 (95.6926658906%)	A0A2V5HQX0	Carrier domain-containing protein	BO99DRAFT_428250	Aspergillus violaceofuscus CBS 115571	2572		GO:0008168; GO:0016491; GO:0031177; GO:0032259	cellular organisms;Eukaryota;Opisthokonta;Fungi;Dikarya;Ascomycota;saccharomyceta;Pezizomycotina;leotiomyceta;Eurotiomycetes;Eurotiomycetidae;Eurotiales (green and blue molds);Aspergillaceae;Aspergillus;Aspergillus violaceofuscus;Aspergillus violaceofuscus CBS 115571	PF00698;PF16197;PF00109;PF02801;PF08659;PF08242;PF00550;PF14765;	IPR001227;IPR036736;IPR014043;IPR016035;IPR011032;IPR032821;IPR018201;IPR014031;IPR014030;IPR016036;IPR013217;IPR036291;IPR020801;IPR020841;IPR020807;IPR042104;IPR020843;IPR013968;IPR020806;IPR009081;IPR029063;IPR016039;	PS00606;PS50075;
BCC199	acu00000_13_BCC199	A0A2V5IDV2_9EURO	852.047	0	475/572 (83.041958042%)	A0A2V5IDV2	Putative polyketide synthase	BP00DRAFT_473177	Aspergillus indologenus CBS 114.80	2458		GO:0016491; GO:0016740	cellular organisms;Eukaryota;Opisthokonta;Fungi;Dikarya;Ascomycota;saccharomyceta;Pezizomycotina;leotiomyceta;Eurotiomycetes;Eurotiomycetidae;Eurotiales (green and blue molds);Aspergillaceae;Aspergillus;Aspergillus indologenus;Aspergillus indologenus CBS 114.80	PF00698;PF08240;PF16197;PF00109;PF02801;PF08659;PF08242;PF14765;	IPR001227;IPR036736;IPR014043;IPR016035;IPR013154;IPR011032;IPR032821;IPR018201;IPR014031;IPR014030;IPR016036;IPR013217;IPR036291;IPR020801;IPR020841;IPR020807;IPR042104;IPR020843;IPR013968;IPR009081;IPR029063;IPR016039;	PS00606;PS50075;
BCC199	acu00000_11_BCC199	A0A319E0J5_9EURO	1053.89	0	581/678 (85.6932153392%)	A0A319E0J5	Carrier domain-containing protein	BO82DRAFT_381420	Aspergillus uvarum CBS 121591	2483		GO:0016491; GO:0016740	cellular organisms;Eukaryota;Opisthokonta;Fungi;Dikarya;Ascomycota;saccharomyceta;Pezizomycotina;leotiomyceta;Eurotiomycetes;Eurotiomycetidae;Eurotiales (green and blue molds);Aspergillaceae;Aspergillus;Aspergillus uvarum;Aspergillus uvarum CBS 121591	PF00698;PF16197;PF00109;PF02801;PF08659;PF08242;PF14765;	IPR001227;IPR014043;IPR016035;IPR011032;IPR032821;IPR018201;IPR014031;IPR014030;IPR016036;IPR013217;IPR036291;IPR020801;IPR020841;IPR020807;IPR042104;IPR020843;IPR013968;IPR009081;IPR029063;IPR016039;	PS00606;PS50075;
BCC199	acu00000_8_BCC199	A0A319E0J5_9EURO	3434.43	0	1716/1822 (94.1822173436%)	A0A319E0J5	Carrier domain-containing protein	BO82DRAFT_381420	Aspergillus uvarum CBS 121591	2483		GO:0016491; GO:0016740	cellular organisms;Eukaryota;Opisthokonta;Fungi;Dikarya;Ascomycota;saccharomyceta;Pezizomycotina;leotiomyceta;Eurotiomycetes;Eurotiomycetidae;Eurotiales (green and blue molds);Aspergillaceae;Aspergillus;Aspergillus uvarum;Aspergillus uvarum CBS 121591	PF00698;PF16197;PF00109;PF02801;PF08659;PF08242;PF14765;	IPR001227;IPR014043;IPR016035;IPR011032;IPR032821;IPR018201;IPR014031;IPR014030;IPR016036;IPR013217;IPR036291;IPR020801;IPR020841;IPR020807;IPR042104;IPR020843;IPR013968;IPR009081;IPR029063;IPR016039;	PS00606;PS50075;
BCC199	acu00000_9_BCC199	A0A2V5H945_9EURO	4014.54	0	2010/2051 (98.0009751341%)	A0A2V5H945	Putative polyketide synthase	BO99DRAFT_381760	Aspergillus violaceofuscus CBS 115571	2396		GO:0016491; GO:0016740; GO:0031177	cellular organisms;Eukaryota;Opisthokonta;Fungi;Dikarya;Ascomycota;saccharomyceta;Pezizomycotina;leotiomyceta;Eurotiomycetes;Eurotiomycetidae;Eurotiales (green and blue molds);Aspergillaceae;Aspergillus;Aspergillus violaceofuscus;Aspergillus violaceofuscus CBS 115571	PF00698;PF08240;PF16197;PF00109;PF02801;PF08659;PF14765;	IPR001227;IPR036736;IPR014043;IPR016035;IPR013154;IPR011032;IPR032821;IPR018201;IPR014031;IPR014030;IPR016036;IPR036291;IPR020801;IPR020841;IPR020807;IPR042104;IPR020843;IPR013968;IPR020806;IPR009081;IPR016039;	PS00606;PS50075;
BCC199	acu00000_14_BCC199	A0A2V5J2E2_9EURO	1214.13	0	618/706 (87.5354107649%)	A0A2V5J2E2	Putative polyketide synthase	BP00DRAFT_371020	Aspergillus indologenus CBS 114.80	2434		GO:0008168; GO:0016491; GO:0031177; GO:0032259	cellular organisms;Eukaryota;Opisthokonta;Fungi;Dikarya;Ascomycota;saccharomyceta;Pezizomycotina;leotiomyceta;Eurotiomycetes;Eurotiomycetidae;Eurotiales (green and blue molds);Aspergillaceae;Aspergillus;Aspergillus indologenus;Aspergillus indologenus CBS 114.80	PF00698;PF08240;PF16197;PF00109;PF02801;PF08659;PF08242;PF00550;PF14765;	IPR001227;IPR036736;IPR014043;IPR016035;IPR013154;IPR011032;IPR032821;IPR018201;IPR014031;IPR014030;IPR016036;IPR013217;IPR036291;IPR020801;IPR020841;IPR020807;IPR042104;IPR020843;IPR013968;IPR020806;IPR009081;IPR006162;IPR029063;IPR016039;	PS00606;PS50075;PS00012;
BCC199	acu00000_15_BCC199	A0A3F3PMC1_9EURO	2500.7	0	1522/2004 (75.9481037924%)	A0A3F3PMC1	Carrier domain-containing protein	BDQ94DRAFT_175064	Aspergillus welwitschiae	2641		GO:0008168; GO:0016491; GO:0031177; GO:0032259	cellular organisms;Eukaryota;Opisthokonta;Fungi;Dikarya;Ascomycota;saccharomyceta;Pezizomycotina;leotiomyceta;Eurotiomycetes;Eurotiomycetidae;Eurotiales (green and blue molds);Aspergillaceae;Aspergillus;Aspergillus welwitschiae	PF00698;PF08240;PF00107;PF16197;PF00109;PF02801;PF08659;PF08242;PF00550;PF14765;	IPR001227;IPR036736;IPR014043;IPR016035;IPR013149;IPR013154;IPR011032;IPR032821;IPR018201;IPR014031;IPR014030;IPR016036;IPR013217;IPR036291;IPR020801;IPR020841;IPR020807;IPR042104;IPR020843;IPR013968;IPR020806;IPR009081;IPR029063;IPR016039;	PS00606;PS50075;
BCC199	acu00000_16_BCC199	A0A2V5I9J7_9EURO	4825.77	0	2423/2589 (93.5882580147%)	A0A2V5I9J7	Carrier domain-containing protein	BP00DRAFT_455548	Aspergillus indologenus CBS 114.80	2556		GO:0008168; GO:0008270; GO:0016491; GO:0031177; GO:0032259	cellular organisms;Eukaryota;Opisthokonta;Fungi;Dikarya;Ascomycota;saccharomyceta;Pezizomycotina;leotiomyceta;Eurotiomycetes;Eurotiomycetidae;Eurotiales (green and blue molds);Aspergillaceae;Aspergillus;Aspergillus indologenus;Aspergillus indologenus CBS 114.80	PF00698;PF16197;PF00109;PF02801;PF08659;PF08242;PF14765;	IPR001227;IPR036736;IPR014043;IPR016035;IPR011032;IPR032821;IPR018201;IPR014031;IPR014030;IPR016036;IPR013217;IPR036291;IPR020801;IPR020841;IPR020807;IPR042104;IPR020843;IPR013968;IPR020806;IPR009081;IPR002364;IPR029063;IPR016039;	PS00606;PS50075;PS01162;
BCC199	acu00000_10_BCC199	A0A2V5I9J6_9EURO	4158.6	0	2198/2474 (88.8439773646%)	A0A2V5I9J6	Uncharacterized protein	BP00DRAFT_470507	Aspergillus indologenus CBS 114.80	2405		GO:0008168; GO:0016491; GO:0031177; GO:0032259	cellular organisms;Eukaryota;Opisthokonta;Fungi;Dikarya;Ascomycota;saccharomyceta;Pezizomycotina;leotiomyceta;Eurotiomycetes;Eurotiomycetidae;Eurotiales (green and blue molds);Aspergillaceae;Aspergillus;Aspergillus indologenus;Aspergillus indologenus CBS 114.80	PF00698;PF08240;PF00109;PF02801;PF08659;PF08242;PF14765;	IPR001227;IPR036736;IPR014043;IPR016035;IPR013154;IPR011032;IPR018201;IPR014031;IPR014030;IPR016036;IPR013217;IPR036291;IPR020801;IPR020841;IPR020807;IPR042104;IPR020843;IPR013968;IPR020806;IPR029063;IPR016039;	PS00606;
BCC199	acu00000_7_BCC199	A0A2V5IJL0_9EURO	3135.13	0	1669/1885 (88.5411140584%)	A0A2V5IJL0	Iterative type I polyketide synthase	BP00DRAFT_334137	Aspergillus indologenus CBS 114.80	2575		GO:0008168; GO:0016491; GO:0031177; GO:0032259	cellular organisms;Eukaryota;Opisthokonta;Fungi;Dikarya;Ascomycota;saccharomyceta;Pezizomycotina;leotiomyceta;Eurotiomycetes;Eurotiomycetidae;Eurotiales (green and blue molds);Aspergillaceae;Aspergillus;Aspergillus indologenus;Aspergillus indologenus CBS 114.80	PF00698;PF16197;PF00109;PF02801;PF08659;PF08242;PF00550;PF14765;	IPR001227;IPR036736;IPR014043;IPR016035;IPR011032;IPR032821;IPR018201;IPR014031;IPR014030;IPR016036;IPR013217;IPR036291;IPR020801;IPR020841;IPR020807;IPR042104;IPR020843;IPR013968;IPR020806;IPR009081;IPR029063;IPR016039;	PS00606;PS50075;
BCC199	acu00000_17_BCC199	A0A2V5IB45_9EURO	4515.3	0	2325/2494 (93.2237369687%)	A0A2V5IB45	Carrier domain-containing protein	BP00DRAFT_474969	Aspergillus indologenus CBS 114.80	2481		GO:0016491; GO:0016740; GO:0031177	cellular organisms;Eukaryota;Opisthokonta;Fungi;Dikarya;Ascomycota;saccharomyceta;Pezizomycotina;leotiomyceta;Eurotiomycetes;Eurotiomycetidae;Eurotiales (green and blue molds);Aspergillaceae;Aspergillus;Aspergillus indologenus;Aspergillus indologenus CBS 114.80	PF00698;PF16197;PF00109;PF02801;PF08659;PF00550;PF14765;	IPR001227;IPR036736;IPR014043;IPR016035;IPR011032;IPR032821;IPR018201;IPR014031;IPR014030;IPR016036;IPR036291;IPR020801;IPR020841;IPR020807;IPR042104;IPR020843;IPR013968;IPR020806;IPR009081;IPR029063;IPR016039;	PS00606;PS50075;
BCC199	acu00000_2_BCC199	A0A2B7WL82_9EURO	3393.59	0	2005/2517 (79.6583234009%)	A0A2B7WL82	Uncharacterized protein	AJ79_09216	Helicocarpus griseus UAMH5409	2489		GO:0008270; GO:0016491; GO:0016740; GO:0031177	cellular organisms;Eukaryota;Opisthokonta;Fungi;Dikarya;Ascomycota;saccharomyceta;Pezizomycotina;leotiomyceta;Eurotiomycetes;Eurotiomycetidae;Onygenales;Ajellomycetaceae;Helicocarpus;Helicocarpus griseus;Helicocarpus griseus UAMH5409	PF00698;PF08240;PF00107;PF16197;PF00109;PF02801;PF08659;PF13847;PF14765;	IPR001227;IPR014043;IPR016035;IPR013149;IPR013154;IPR011032;IPR032821;IPR014031;IPR014030;IPR016036;IPR025714;IPR036291;IPR020801;IPR020841;IPR020807;IPR042104;IPR020843;IPR013968;IPR020806;IPR002364;IPR029063;IPR016039;	PS01162;
BCC199	acu00014_2_BCC199	A0A2V5HEL4_9EURO	1970.28	0	980/999 (98.0980980981%)	A0A2V5HEL4	Uncharacterized protein	BO99DRAFT_419573	Aspergillus violaceofuscus CBS 115571	1034		GO:0016787	cellular organisms;Eukaryota;Opisthokonta;Fungi;Dikarya;Ascomycota;saccharomyceta;Pezizomycotina;leotiomyceta;Eurotiomycetes;Eurotiomycetidae;Eurotiales (green and blue molds);Aspergillaceae;Aspergillus;Aspergillus violaceofuscus;Aspergillus violaceofuscus CBS 115571	PF03659;	IPR005197;
BCC199	acu00015_1_BCC199	A0A2V5HVW5_9EURO	972.23	0	500/542 (92.2509225092%)	A0A2V5HVW5	Uncharacterized protein	BP00DRAFT_489124	Aspergillus indologenus CBS 114.80	529			cellular organisms;Eukaryota;Opisthokonta;Fungi;Dikarya;Ascomycota;saccharomyceta;Pezizomycotina;leotiomyceta;Eurotiomycetes;Eurotiomycetidae;Eurotiales (green and blue molds);Aspergillaceae;Aspergillus;Aspergillus indologenus;Aspergillus indologenus CBS 114.80		IPR011009;
BCC199	acu00015_2_BCC199	A0A395HP13_ASPHC	452.981	6.79754e-154	282/412 (68.4466019417%)	A0A395HP13	Phosphotransferase enzyme family protein	BO97DRAFT_472599	Aspergillus homomorphus (strain CBS 101889)	492		GO:0016740	cellular organisms;Eukaryota;Opisthokonta;Fungi;Dikarya;Ascomycota;saccharomyceta;Pezizomycotina;leotiomyceta;Eurotiomycetes;Eurotiomycetidae;Eurotiales (green and blue molds);Aspergillaceae;Aspergillus;Aspergillus homomorphus;Aspergillus homomorphus (strain CBS 101889)	PF01636;	IPR002575;IPR011009;
BCC199	acu00016_6_BCC199	A0A2V5J2Z4_9EURO	928.317	0	471/479 (98.3298538622%)	A0A2V5J2Z4	Betaine-aldehyde dehydrogenase	BP00DRAFT_421365	Aspergillus indologenus CBS 114.80	480		GO:0016620	cellular organisms;Eukaryota;Opisthokonta;Fungi;Dikarya;Ascomycota;saccharomyceta;Pezizomycotina;leotiomyceta;Eurotiomycetes;Eurotiomycetidae;Eurotiales (green and blue molds);Aspergillaceae;Aspergillus;Aspergillus indologenus;Aspergillus indologenus CBS 114.80	PF00171;	IPR016161;IPR016163;IPR016162;IPR015590;
BCC199	acu00016_3_BCC199	A0A2V5HZD2_9EURO	1029.24	0	497/497 (100.0%)	A0A2V5HZD2	Aldehyde dehydrogenase aldA	BP00DRAFT_427090	Aspergillus indologenus CBS 114.80	497		GO:0016620	cellular organisms;Eukaryota;Opisthokonta;Fungi;Dikarya;Ascomycota;saccharomyceta;Pezizomycotina;leotiomyceta;Eurotiomycetes;Eurotiomycetidae;Eurotiales (green and blue molds);Aspergillaceae;Aspergillus;Aspergillus indologenus;Aspergillus indologenus CBS 114.80	PF00171;	IPR016161;IPR016163;IPR016160;IPR029510;IPR016162;IPR015590;	PS00070;PS00687;
BCC199	acu00016_1_BCC199	A0A2V5J3N6_9EURO	1131.32	0	556/563 (98.756660746%)	A0A2V5J3N6	Aldehyde dehydrogenase	BP00DRAFT_428508	Aspergillus indologenus CBS 114.80	563		GO:0016620	cellular organisms;Eukaryota;Opisthokonta;Fungi;Dikarya;Ascomycota;saccharomyceta;Pezizomycotina;leotiomyceta;Eurotiomycetes;Eurotiomycetidae;Eurotiales (green and blue molds);Aspergillaceae;Aspergillus;Aspergillus indologenus;Aspergillus indologenus CBS 114.80	PF00171;	IPR016161;IPR016163;IPR029510;IPR016162;IPR015590;	PS00687;
BCC199	acu00016_4_BCC199	A0A319CUS7_9EURO	981.86	0	489/495 (98.7878787879%)	A0A319CUS7	Aldehyde dehydrogenase	BO82DRAFT_86805	Aspergillus uvarum CBS 121591	495		GO:0016620	cellular organisms;Eukaryota;Opisthokonta;Fungi;Dikarya;Ascomycota;saccharomyceta;Pezizomycotina;leotiomyceta;Eurotiomycetes;Eurotiomycetidae;Eurotiales (green and blue molds);Aspergillaceae;Aspergillus;Aspergillus uvarum;Aspergillus uvarum CBS 121591	PF00171;	IPR016161;IPR016163;IPR016162;IPR015590;
BCC199	acu00016_2_BCC199	A0A319DG61_9EURO	1032.32	0	503/504 (99.8015873016%)	A0A319DG61	Aldehyde dehydrogenase	BO82DRAFT_317029	Aspergillus uvarum CBS 121591	504		GO:0016620	cellular organisms;Eukaryota;Opisthokonta;Fungi;Dikarya;Ascomycota;saccharomyceta;Pezizomycotina;leotiomyceta;Eurotiomycetes;Eurotiomycetidae;Eurotiales (green and blue molds);Aspergillaceae;Aspergillus;Aspergillus uvarum;Aspergillus uvarum CBS 121591	PF00171;	IPR016161;IPR016163;IPR029510;IPR016162;IPR015590;	PS00687;
BCC199	acu00017_1_BCC199	A0A2V5HK09_9EURO	976.852	0	489/509 (96.0707269155%)	A0A2V5HK09	Cytochrome P450	BO99DRAFT_478330	Aspergillus violaceofuscus CBS 115571	508		GO:0004497; GO:0005506; GO:0016021; GO:0016705; GO:0020037	cellular organisms;Eukaryota;Opisthokonta;Fungi;Dikarya;Ascomycota;saccharomyceta;Pezizomycotina;leotiomyceta;Eurotiomycetes;Eurotiomycetidae;Eurotiales (green and blue molds);Aspergillaceae;Aspergillus;Aspergillus violaceofuscus;Aspergillus violaceofuscus CBS 115571	PF00067;	IPR001128;IPR017972;IPR002401;IPR036396;	PS00086;
BCC199	acu00017_5_BCC199	A0A2V5HJF5_9EURO	840.491	0	440/499 (88.1763527054%)	A0A2V5HJF5	Putative cytochrome P450	BO99DRAFT_455625	Aspergillus violaceofuscus CBS 115571	499		GO:0004497; GO:0005506; GO:0016021; GO:0016705; GO:0020037	cellular organisms;Eukaryota;Opisthokonta;Fungi;Dikarya;Ascomycota;saccharomyceta;Pezizomycotina;leotiomyceta;Eurotiomycetes;Eurotiomycetidae;Eurotiales (green and blue molds);Aspergillaceae;Aspergillus;Aspergillus violaceofuscus;Aspergillus violaceofuscus CBS 115571	PF00067;	IPR001128;IPR017972;IPR002401;IPR036396;	PS00086;
BCC199	acu00017_3_BCC199	A0A319C2W4_9EURO	926.776	0	475/525 (90.4761904762%)	A0A319C2W4	Putative cytochrome P450	BO82DRAFT_133425	Aspergillus uvarum CBS 121591	530		GO:0004497; GO:0005506; GO:0016705; GO:0020037	cellular organisms;Eukaryota;Opisthokonta;Fungi;Dikarya;Ascomycota;saccharomyceta;Pezizomycotina;leotiomyceta;Eurotiomycetes;Eurotiomycetidae;Eurotiales (green and blue molds);Aspergillaceae;Aspergillus;Aspergillus uvarum;Aspergillus uvarum CBS 121591	PF00067;	IPR001128;IPR017972;IPR002401;IPR036396;	PS00086;
BCC199	acu00017_4_BCC199	A0A2V5IF18_9EURO	954.125	0	487/502 (97.0119521912%)	A0A2V5IF18	Benzoate 4-monooxygenase cytochrome P450 (Fragment)	BP00DRAFT_422379	Aspergillus indologenus CBS 114.80	502		GO:0004497; GO:0005506; GO:0016705; GO:0020037	cellular organisms;Eukaryota;Opisthokonta;Fungi;Dikarya;Ascomycota;saccharomyceta;Pezizomycotina;leotiomyceta;Eurotiomycetes;Eurotiomycetidae;Eurotiales (green and blue molds);Aspergillaceae;Aspergillus;Aspergillus indologenus;Aspergillus indologenus CBS 114.80	PF00067;	IPR001128;IPR002401;IPR036396;
BCC199	acu00017_6_BCC199	A0A2V5JA73_9EURO	964.14	0	480/492 (97.5609756098%)	A0A2V5JA73	Cytochrome P450	BP00DRAFT_433112	Aspergillus indologenus CBS 114.80	509		GO:0004497; GO:0005506; GO:0016705; GO:0020037	cellular organisms;Eukaryota;Opisthokonta;Fungi;Dikarya;Ascomycota;saccharomyceta;Pezizomycotina;leotiomyceta;Eurotiomycetes;Eurotiomycetidae;Eurotiales (green and blue molds);Aspergillaceae;Aspergillus;Aspergillus indologenus;Aspergillus indologenus CBS 114.80	PF00067;	IPR001128;IPR017972;IPR002401;IPR036396;	PS00086;
BCC199	acu00017_2_BCC199	A0A2V5HND6_9EURO	973	0	476/498 (95.5823293173%)	A0A2V5HND6	Cytochrome P450	BP00DRAFT_490528	Aspergillus indologenus CBS 114.80	498		GO:0004497; GO:0005506; GO:0016021; GO:0016705; GO:0020037	cellular organisms;Eukaryota;Opisthokonta;Fungi;Dikarya;Ascomycota;saccharomyceta;Pezizomycotina;leotiomyceta;Eurotiomycetes;Eurotiomycetidae;Eurotiales (green and blue molds);Aspergillaceae;Aspergillus;Aspergillus indologenus;Aspergillus indologenus CBS 114.80	PF00067;	IPR001128;IPR017972;IPR002401;IPR036396;	PS00086;
BCC199	acu00018_2_BCC199	A0A2V5H657_9EURO	730.324	0	356/358 (99.4413407821%)	A0A2V5H657	Putative alcohol dehydrogenase	BO99DRAFT_332495	Aspergillus violaceofuscus CBS 115571	358		GO:0008270; GO:0016491	cellular organisms;Eukaryota;Opisthokonta;Fungi;Dikarya;Ascomycota;saccharomyceta;Pezizomycotina;leotiomyceta;Eurotiomycetes;Eurotiomycetidae;Eurotiales (green and blue molds);Aspergillaceae;Aspergillus;Aspergillus violaceofuscus;Aspergillus violaceofuscus CBS 115571	PF08240;PF00107;	IPR013149;IPR013154;IPR002328;IPR011032;IPR036291;	PS00059;
BCC199	acu00575_2_BCC199	A0A2V5I034_9EURO	1296.95	0	627/639 (98.1220657277%)	A0A2V5I034	DUF2235 domain-containing protein	BP00DRAFT_463293	Aspergillus indologenus CBS 114.80	639			cellular organisms;Eukaryota;Opisthokonta;Fungi;Dikarya;Ascomycota;saccharomyceta;Pezizomycotina;leotiomyceta;Eurotiomycetes;Eurotiomycetidae;Eurotiales (green and blue molds);Aspergillaceae;Aspergillus;Aspergillus indologenus;Aspergillus indologenus CBS 114.80	PF09994;	IPR029058;IPR018712;
BCC199	acu00575_1_BCC199	A0A2V5H5K6_9EURO	1364.36	0	668/687 (97.2343522562%)	A0A2V5H5K6	DUF2235 domain-containing protein	BO99DRAFT_432589	Aspergillus violaceofuscus CBS 115571	687			cellular organisms;Eukaryota;Opisthokonta;Fungi;Dikarya;Ascomycota;saccharomyceta;Pezizomycotina;leotiomyceta;Eurotiomycetes;Eurotiomycetidae;Eurotiales (green and blue molds);Aspergillaceae;Aspergillus;Aspergillus violaceofuscus;Aspergillus violaceofuscus CBS 115571	PF09994;	IPR018712;
BCC199	acu00576_1_BCC199	C0NGC6_AJECG	406.371	7.44507e-137	271/389 (69.6658097686%)	C0NGC6	Uncharacterized protein	HCBG_02398	Ajellomyces capsulatus (strain G186AR / H82 / ATCC MYA-2454 / RMSCC 2432) (Darling's disease fungus) (Histoplasma capsulatum)	378			cellular organisms;Eukaryota;Opisthokonta;Fungi;Dikarya;Ascomycota;saccharomyceta;Pezizomycotina;leotiomyceta;Eurotiomycetes;Eurotiomycetidae;Onygenales;Ajellomycetaceae;Histoplasma;Ajellomyces capsulatus (Darling's disease fungus) (Histoplasma capsulatum);Ajellomyces capsulatus (strain G186AR / H82 / ATCC MYA-2454 / RMSCC 2432) (Darling's disease fungus) (Histoplasma capsulatum)
BCC199	acu00576_2_BCC199	A0A319EEJ1_9EURO	567.77	0	309/362 (85.3591160221%)	A0A319EEJ1	Uncharacterized protein	BO71DRAFT_446675	Aspergillus ellipticus CBS 707.79	385			cellular organisms;Eukaryota;Opisthokonta;Fungi;Dikarya;Ascomycota;saccharomyceta;Pezizomycotina;leotiomyceta;Eurotiomycetes;Eurotiomycetidae;Eurotiales (green and blue molds);Aspergillaceae;Aspergillus;Aspergillus ellipticus;Aspergillus ellipticus CBS 707.79
BCC199	acu00576_3_BCC199	A0A319BF90_ASPVC	278.485	1.17232e-90	148/170 (87.0588235294%)	A0A319BF90	Uncharacterized protein	BO88DRAFT_424354	Aspergillus vadensis (strain CBS 113365 / IMI 142717 / IBT 24658)	343			cellular organisms;Eukaryota;Opisthokonta;Fungi;Dikarya;Ascomycota;saccharomyceta;Pezizomycotina;leotiomyceta;Eurotiomycetes;Eurotiomycetidae;Eurotiales (green and blue molds);Aspergillaceae;Aspergillus;Aspergillus vadensis;Aspergillus vadensis (strain CBS 113365 / IMI 142717 / IBT 24658)
BCC199	acu00576_4_BCC199	A0A2V5IDK8_9EURO	683.715	0	351/386 (90.932642487%)	A0A2V5IDK8	Uncharacterized protein	BP00DRAFT_367223	Aspergillus indologenus CBS 114.80	409			cellular organisms;Eukaryota;Opisthokonta;Fungi;Dikarya;Ascomycota;saccharomyceta;Pezizomycotina;leotiomyceta;Eurotiomycetes;Eurotiomycetidae;Eurotiales (green and blue molds);Aspergillaceae;Aspergillus;Aspergillus indologenus;Aspergillus indologenus CBS 114.80
BCC199	acu00576_5_BCC199	A0A2V5I2X9_9EURO	563.533	0	288/314 (91.7197452229%)	A0A2V5I2X9	Uncharacterized protein	BP00DRAFT_425792	Aspergillus indologenus CBS 114.80	314			cellular organisms;Eukaryota;Opisthokonta;Fungi;Dikarya;Ascomycota;saccharomyceta;Pezizomycotina;leotiomyceta;Eurotiomycetes;Eurotiomycetidae;Eurotiales (green and blue molds);Aspergillaceae;Aspergillus;Aspergillus indologenus;Aspergillus indologenus CBS 114.80
BCC199	acu00577_2_BCC199	A0A1L9WHJ3_ASPAC	368.237	8.93216e-127	184/186 (98.9247311828%)	A0A1L9WHJ3	Uncharacterized protein	ASPACDRAFT_64137	Aspergillus aculeatus ATCC 16872	261		GO:0003824	cellular organisms;Eukaryota;Opisthokonta;Fungi;Dikarya;Ascomycota;saccharomyceta;Pezizomycotina;leotiomyceta;Eurotiomycetes;Eurotiomycetidae;Eurotiales (green and blue molds);Aspergillaceae;Aspergillus;Aspergillus aculeatus;Aspergillus aculeatus ATCC 16872		IPR036663;
BCC199	acu00577_1_BCC199	A0A2V5HVA3_9EURO	506.908	2.70604e-180	254/260 (97.6923076923%)	A0A2V5HVA3	Putative TodF product hydratase	BO99DRAFT_457112	Aspergillus violaceofuscus CBS 115571	260		GO:0003824	cellular organisms;Eukaryota;Opisthokonta;Fungi;Dikarya;Ascomycota;saccharomyceta;Pezizomycotina;leotiomyceta;Eurotiomycetes;Eurotiomycetidae;Eurotiales (green and blue molds);Aspergillaceae;Aspergillus;Aspergillus violaceofuscus;Aspergillus violaceofuscus CBS 115571	PF01557;	IPR011234;IPR036663;
BCC199	acu00578_1_BCC199	A0A2V5H2N8_9EURO	506.523	6.9988e-180	255/265 (96.2264150943%)	A0A2V5H2N8	NAD(P)-binding protein	BO99DRAFT_362802	Aspergillus violaceofuscus CBS 115571	265		GO:0016491	cellular organisms;Eukaryota;Opisthokonta;Fungi;Dikarya;Ascomycota;saccharomyceta;Pezizomycotina;leotiomyceta;Eurotiomycetes;Eurotiomycetidae;Eurotiales (green and blue molds);Aspergillaceae;Aspergillus;Aspergillus violaceofuscus;Aspergillus violaceofuscus CBS 115571		IPR036291;IPR020904;IPR002347;	PS00061;
BCC199	acu00578_2_BCC199	A0A2V5I106_9EURO	468.003	5.96118e-165	252/258 (97.6744186047%)	A0A2V5I106	2-deoxy-D-gluconate 3-dehydrogenase	BO99DRAFT_449778	Aspergillus violaceofuscus CBS 115571	258		GO:0016491	cellular organisms;Eukaryota;Opisthokonta;Fungi;Dikarya;Ascomycota;saccharomyceta;Pezizomycotina;leotiomyceta;Eurotiomycetes;Eurotiomycetidae;Eurotiales (green and blue molds);Aspergillaceae;Aspergillus;Aspergillus violaceofuscus;Aspergillus violaceofuscus CBS 115571	PF00106;	IPR036291;IPR020904;IPR002347;	PS00061;
BCC199	acu00579_1_BCC199	A0A319CPS3_9EURO	788.875	0	444/489 (90.7975460123%)	A0A319CPS3	MFS general substrate transporter	BO82DRAFT_380311	Aspergillus uvarum CBS 121591	746		GO:0016021; GO:0055085	cellular organisms;Eukaryota;Opisthokonta;Fungi;Dikarya;Ascomycota;saccharomyceta;Pezizomycotina;leotiomyceta;Eurotiomycetes;Eurotiomycetidae;Eurotiales (green and blue molds);Aspergillaceae;Aspergillus;Aspergillus uvarum;Aspergillus uvarum CBS 121591	PF07690;	IPR011701;IPR020846;IPR036259;IPR036291;	PS50850;
BCC199	acu00579_2_BCC199	A0A2V5HKW0_9EURO	828.165	0	433/448 (96.6517857143%)	A0A2V5HKW0	MFS general substrate transporter	BO99DRAFT_419529	Aspergillus violaceofuscus CBS 115571	731		GO:0016021; GO:0055085	cellular organisms;Eukaryota;Opisthokonta;Fungi;Dikarya;Ascomycota;saccharomyceta;Pezizomycotina;leotiomyceta;Eurotiomycetes;Eurotiomycetidae;Eurotiales (green and blue molds);Aspergillaceae;Aspergillus;Aspergillus violaceofuscus;Aspergillus violaceofuscus CBS 115571	PF07690;	IPR011701;IPR020846;IPR036259;IPR036291;	PS50850;
BCC199	acu00580_1_BCC199	A0A2V5INQ1_9EURO	363.999	8.62521e-125	199/255 (78.0392156863%)	A0A2V5INQ1	APH domain-containing protein	BP00DRAFT_483899	Aspergillus indologenus CBS 114.80	234			cellular organisms;Eukaryota;Opisthokonta;Fungi;Dikarya;Ascomycota;saccharomyceta;Pezizomycotina;leotiomyceta;Eurotiomycetes;Eurotiomycetidae;Eurotiales (green and blue molds);Aspergillaceae;Aspergillus;Aspergillus indologenus;Aspergillus indologenus CBS 114.80	PF01636;	IPR002575;IPR011009;
BCC199	acu00580_2_BCC199	A0A319EBC8_ASPSB	261.151	9.75811e-85	153/228 (67.1052631579%)	A0A319EBC8	Uncharacterized protein	BO78DRAFT_89093	Aspergillus sclerotiicarbonarius (strain CBS 121057 / IBT 28362)	233			cellular organisms;Eukaryota;Opisthokonta;Fungi;Dikarya;Ascomycota;saccharomyceta;Pezizomycotina;leotiomyceta;Eurotiomycetes;Eurotiomycetidae;Eurotiales (green and blue molds);Aspergillaceae;Aspergillus;Aspergillus sclerotiicarbonarius;Aspergillus sclerotiicarbonarius (strain CBS 121057 / IBT 28362)		IPR011009;
BCC199	acu00580_3_BCC199	A0A319E3M6_ASPSB	373.629	5.04638e-127	193/233 (82.8326180258%)	A0A319E3M6	Uncharacterized protein	BO78DRAFT_398782	Aspergillus sclerotiicarbonarius (strain CBS 121057 / IBT 28362)	233			cellular organisms;Eukaryota;Opisthokonta;Fungi;Dikarya;Ascomycota;saccharomyceta;Pezizomycotina;leotiomyceta;Eurotiomycetes;Eurotiomycetidae;Eurotiales (green and blue molds);Aspergillaceae;Aspergillus;Aspergillus sclerotiicarbonarius;Aspergillus sclerotiicarbonarius (strain CBS 121057 / IBT 28362)		IPR011009;
BCC199	acu00581_1_BCC199	A0A2V5IK41_9EURO	379.022	7.12351e-128	201/230 (87.3913043478%)	A0A2V5IK41	Uncharacterized protein	BP00DRAFT_453735	Aspergillus indologenus CBS 114.80	392			cellular organisms;Eukaryota;Opisthokonta;Fungi;Dikarya;Ascomycota;saccharomyceta;Pezizomycotina;leotiomyceta;Eurotiomycetes;Eurotiomycetidae;Eurotiales (green and blue molds);Aspergillaceae;Aspergillus;Aspergillus indologenus;Aspergillus indologenus CBS 114.80
BCC199	acu00582_2_BCC199	A0A2V5JAT3_9EURO	736.873	0	401/419 (95.7040572792%)	A0A2V5JAT3	Endo-1,3(4)-beta-glucanase	BP00DRAFT_422095	Aspergillus indologenus CBS 114.80	414		GO:0004553; GO:0005975; GO:0016021	cellular organisms;Eukaryota;Opisthokonta;Fungi;Dikarya;Ascomycota;saccharomyceta;Pezizomycotina;leotiomyceta;Eurotiomycetes;Eurotiomycetidae;Eurotiales (green and blue molds);Aspergillaceae;Aspergillus;Aspergillus indologenus;Aspergillus indologenus CBS 114.80	PF00722;	IPR013320;IPR000757;	PS51762;
BCC199	acu00582_1_BCC199	A0A2V5GWP8_9EURO	772.696	0	436/447 (97.5391498881%)	A0A2V5GWP8	GH16 domain-containing protein	BO99DRAFT_484252	Aspergillus violaceofuscus CBS 115571	465		GO:0004553; GO:0005975; GO:0016021	cellular organisms;Eukaryota;Opisthokonta;Fungi;Dikarya;Ascomycota;saccharomyceta;Pezizomycotina;leotiomyceta;Eurotiomycetes;Eurotiomycetidae;Eurotiales (green and blue molds);Aspergillaceae;Aspergillus;Aspergillus violaceofuscus;Aspergillus violaceofuscus CBS 115571		IPR013320;IPR000757;	PS51762;
BCC199	acu00583_1_BCC199	A0A319C983_9EURO	546.584	0	315/423 (74.4680851064%)	A0A319C983	C2H2-type domain-containing protein	BO82DRAFT_355636	Aspergillus uvarum CBS 121591	595		GO:0003676	cellular organisms;Eukaryota;Opisthokonta;Fungi;Dikarya;Ascomycota;saccharomyceta;Pezizomycotina;leotiomyceta;Eurotiomycetes;Eurotiomycetidae;Eurotiales (green and blue molds);Aspergillaceae;Aspergillus;Aspergillus uvarum;Aspergillus uvarum CBS 121591		IPR013087;	PS00028;
BCC199	acu00583_2_BCC199	A0A319C2I7_9EURO	670.618	0	320/326 (98.1595092025%)	A0A319C2I7	C2H2-type domain-containing protein (Fragment)	BO82DRAFT_421875	Aspergillus uvarum CBS 121591	413		GO:0003676	cellular organisms;Eukaryota;Opisthokonta;Fungi;Dikarya;Ascomycota;saccharomyceta;Pezizomycotina;leotiomyceta;Eurotiomycetes;Eurotiomycetidae;Eurotiales (green and blue molds);Aspergillaceae;Aspergillus;Aspergillus uvarum;Aspergillus uvarum CBS 121591		IPR013087;	PS00028;
BCC199	acu00584_2_BCC199	A0A319CNI2_9EURO	140.584	1.75007e-38	166/178 (93.2584269663%)	A0A319CNI2	Uncharacterized protein	BO82DRAFT_355646	Aspergillus uvarum CBS 121591	191			cellular organisms;Eukaryota;Opisthokonta;Fungi;Dikarya;Ascomycota;saccharomyceta;Pezizomycotina;leotiomyceta;Eurotiomycetes;Eurotiomycetidae;Eurotiales (green and blue molds);Aspergillaceae;Aspergillus;Aspergillus uvarum;Aspergillus uvarum CBS 121591
BCC199	acu00584_1_BCC199	A0A1L9XA30_ASPAC	233.802	1.70383e-74	191/205 (93.1707317073%)	A0A1L9XA30	Uncharacterized protein	ASPACDRAFT_74794	Aspergillus aculeatus ATCC 16872	201			cellular organisms;Eukaryota;Opisthokonta;Fungi;Dikarya;Ascomycota;saccharomyceta;Pezizomycotina;leotiomyceta;Eurotiomycetes;Eurotiomycetidae;Eurotiales (green and blue molds);Aspergillaceae;Aspergillus;Aspergillus aculeatus;Aspergillus aculeatus ATCC 16872
BCC199	acu00585_1_BCC199	A0A2V5IH70_9EURO	1497.64	0	755/796 (94.8492462312%)	A0A2V5IH70	Pkinase_fungal domain-containing protein	BP00DRAFT_332754	Aspergillus indologenus CBS 114.80	796		GO:0004672	cellular organisms;Eukaryota;Opisthokonta;Fungi;Dikarya;Ascomycota;saccharomyceta;Pezizomycotina;leotiomyceta;Eurotiomycetes;Eurotiomycetidae;Eurotiales (green and blue molds);Aspergillaceae;Aspergillus;Aspergillus indologenus;Aspergillus indologenus CBS 114.80	PF17667;	IPR011009;IPR040976;IPR008266;	PS00109;
BCC199	acu00585_2_BCC199	A0A2V5IM96_9EURO	1376.3	0	698/768 (90.8854166667%)	A0A2V5IM96	Pkinase_fungal domain-containing protein	BP00DRAFT_458436	Aspergillus indologenus CBS 114.80	768			cellular organisms;Eukaryota;Opisthokonta;Fungi;Dikarya;Ascomycota;saccharomyceta;Pezizomycotina;leotiomyceta;Eurotiomycetes;Eurotiomycetidae;Eurotiales (green and blue molds);Aspergillaceae;Aspergillus;Aspergillus indologenus;Aspergillus indologenus CBS 114.80	PF17667;	IPR011009;IPR040976;
BCC199	acu00585_3_BCC199	A0A319EB12_9EURO	1149.42	0	636/785 (81.0191082803%)	A0A319EB12	Pkinase_fungal domain-containing protein	BO71DRAFT_365724	Aspergillus ellipticus CBS 707.79	792			cellular organisms;Eukaryota;Opisthokonta;Fungi;Dikarya;Ascomycota;saccharomyceta;Pezizomycotina;leotiomyceta;Eurotiomycetes;Eurotiomycetidae;Eurotiales (green and blue molds);Aspergillaceae;Aspergillus;Aspergillus ellipticus;Aspergillus ellipticus CBS 707.79	PF17667;	IPR011009;IPR040976;
BCC199	acu00585_4_BCC199	A0A2I2FTF5_9EURO	710.679	0	371/410 (90.487804878%)	A0A2I2FTF5	Pkinase_fungal domain-containing protein	P170DRAFT_418244	Aspergillus steynii IBT 23096	743			cellular organisms;Eukaryota;Opisthokonta;Fungi;Dikarya;Ascomycota;saccharomyceta;Pezizomycotina;leotiomyceta;Eurotiomycetes;Eurotiomycetidae;Eurotiales (green and blue molds);Aspergillaceae;Aspergillus;Aspergillus steynii;Aspergillus steynii IBT 23096	PF17667;	IPR011009;IPR040976;
BCC199	acu00586_2_BCC199	A0A0L1J2C0_ASPNO	370.933	2.19043e-121	200/230 (86.9565217391%)	A0A0L1J2C0	Arginine permease	ANOM_006652	Aspergillus nomius NRRL 13137	537		GO:0006865; GO:0016021; GO:0022857	cellular organisms;Eukaryota;Opisthokonta;Fungi;Dikarya;Ascomycota;saccharomyceta;Pezizomycotina;leotiomyceta;Eurotiomycetes;Eurotiomycetidae;Eurotiales (green and blue molds);Aspergillaceae;Aspergillus;Aspergillus nomius;Aspergillus nomius NRRL 13137	PF00324;	IPR004841;IPR002293;IPR004840;	PS00218;
BCC199	acu00586_1_BCC199	A0A2V5GYD7_9EURO	1060.44	0	549/556 (98.7410071942%)	A0A2V5GYD7	AA_permease domain-containing protein	BO99DRAFT_397050	Aspergillus violaceofuscus CBS 115571	556		GO:0016021; GO:0022857	cellular organisms;Eukaryota;Opisthokonta;Fungi;Dikarya;Ascomycota;saccharomyceta;Pezizomycotina;leotiomyceta;Eurotiomycetes;Eurotiomycetidae;Eurotiales (green and blue molds);Aspergillaceae;Aspergillus;Aspergillus violaceofuscus;Aspergillus violaceofuscus CBS 115571	PF00324;	IPR004841;IPR002293;
BCC199	acu00587_1_BCC199	A0A2V5HMX7_9EURO	1169.07	0	572/581 (98.4509466437%)	A0A2V5HMX7	Uncharacterized protein	BP00DRAFT_430851	Aspergillus indologenus CBS 114.80	581			cellular organisms;Eukaryota;Opisthokonta;Fungi;Dikarya;Ascomycota;saccharomyceta;Pezizomycotina;leotiomyceta;Eurotiomycetes;Eurotiomycetidae;Eurotiales (green and blue molds);Aspergillaceae;Aspergillus;Aspergillus indologenus;Aspergillus indologenus CBS 114.80	PF14033;	IPR025340;
BCC199	acu00587_2_BCC199	A0A2V5IAY6_9EURO	940.258	0	494/577 (85.6152512998%)	A0A2V5IAY6	Uncharacterized protein	BP00DRAFT_493518	Aspergillus indologenus CBS 114.80	560			cellular organisms;Eukaryota;Opisthokonta;Fungi;Dikarya;Ascomycota;saccharomyceta;Pezizomycotina;leotiomyceta;Eurotiomycetes;Eurotiomycetidae;Eurotiales (green and blue molds);Aspergillaceae;Aspergillus;Aspergillus indologenus;Aspergillus indologenus CBS 114.80	PF14033;	IPR025340;
BCC199	acu00588_2_BCC199	A0A2V5ICX4_9EURO	365.925	2.7549e-126	189/206 (91.7475728155%)	A0A2V5ICX4	Uncharacterized protein	BP00DRAFT_342481	Aspergillus indologenus CBS 114.80	208			cellular organisms;Eukaryota;Opisthokonta;Fungi;Dikarya;Ascomycota;saccharomyceta;Pezizomycotina;leotiomyceta;Eurotiomycetes;Eurotiomycetidae;Eurotiales (green and blue molds);Aspergillaceae;Aspergillus;Aspergillus indologenus;Aspergillus indologenus CBS 114.80	PF07081;	IPR009784;
BCC199	acu00588_1_BCC199	A0A2V5HXZ3_9EURO	395.586	2.18018e-138	194/196 (98.9795918367%)	A0A2V5HXZ3	Uncharacterized protein	BP00DRAFT_437686	Aspergillus indologenus CBS 114.80	196			cellular organisms;Eukaryota;Opisthokonta;Fungi;Dikarya;Ascomycota;saccharomyceta;Pezizomycotina;leotiomyceta;Eurotiomycetes;Eurotiomycetidae;Eurotiales (green and blue molds);Aspergillaceae;Aspergillus;Aspergillus indologenus;Aspergillus indologenus CBS 114.80	PF07081;	IPR009784;
BCC199	acu00589_2_BCC199	A0A1L9X7V8_ASPAC	748.814	0	375/411 (91.2408759124%)	A0A1L9X7V8	Zn(2)-C6 fungal-type domain-containing protein	ASPACDRAFT_1877814	Aspergillus aculeatus ATCC 16872	788		GO:0000981; GO:0003677; GO:0005634; GO:0006351; GO:0008270	cellular organisms;Eukaryota;Opisthokonta;Fungi;Dikarya;Ascomycota;saccharomyceta;Pezizomycotina;leotiomyceta;Eurotiomycetes;Eurotiomycetidae;Eurotiales (green and blue molds);Aspergillaceae;Aspergillus;Aspergillus aculeatus;Aspergillus aculeatus ATCC 16872	PF04082;PF00172;	IPR007219;IPR001138;IPR036864;	PS00463;PS50048;
BCC199	acu00589_1_BCC199	A0A1L9XA11_ASPAC	1761.12	0	873/889 (98.2002249719%)	A0A1L9XA11	Zn(2)-C6 fungal-type domain-containing protein	ASPACDRAFT_38842	Aspergillus aculeatus ATCC 16872	889		GO:0000981; GO:0003677; GO:0005634; GO:0006351; GO:0008270	cellular organisms;Eukaryota;Opisthokonta;Fungi;Dikarya;Ascomycota;saccharomyceta;Pezizomycotina;leotiomyceta;Eurotiomycetes;Eurotiomycetidae;Eurotiales (green and blue molds);Aspergillaceae;Aspergillus;Aspergillus aculeatus;Aspergillus aculeatus ATCC 16872	PF04082;PF00172;	IPR007219;IPR001138;IPR036864;	PS00463;PS50048;
BCC199	acu00590_1_BCC199	A0A319CBC3_9EURO	563.918	0	270/272 (99.2647058824%)	A0A319CBC3	Isopentenyl pyrophosphate,dimethylallyl pyrophosphate isomerase	BO82DRAFT_373477	Aspergillus uvarum CBS 121591	272		GO:0004452; GO:0008299; GO:0016787	cellular organisms;Eukaryota;Opisthokonta;Fungi;Dikarya;Ascomycota;saccharomyceta;Pezizomycotina;leotiomyceta;Eurotiomycetes;Eurotiomycetidae;Eurotiales (green and blue molds);Aspergillaceae;Aspergillus;Aspergillus uvarum;Aspergillus uvarum CBS 121591	PF00293;	IPR011876;IPR015797;IPR000086;	PS51462;
BCC199	acu00590_2_BCC199	A0A2V5HI02_9EURO	282.337	1.29957e-92	159/212 (75.0%)	A0A2V5HI02	Isopentenyldiphosphate isomerase	BO99DRAFT_470239	Aspergillus violaceofuscus CBS 115571	255		GO:0004452; GO:0008299; GO:0016787	cellular organisms;Eukaryota;Opisthokonta;Fungi;Dikarya;Ascomycota;saccharomyceta;Pezizomycotina;leotiomyceta;Eurotiomycetes;Eurotiomycetidae;Eurotiales (green and blue molds);Aspergillaceae;Aspergillus;Aspergillus violaceofuscus;Aspergillus violaceofuscus CBS 115571		IPR011876;IPR015797;IPR000086;	PS51462;
BCC199	acu00591_2_BCC199	A0A2V5HZA2_9EURO	226.098	8.53593e-74	122/129 (94.5736434109%)	A0A2V5HZA2	RNase Ms,minor	BP00DRAFT_458281	Aspergillus indologenus CBS 114.80	129		GO:0003723; GO:0004521	cellular organisms;Eukaryota;Opisthokonta;Fungi;Dikarya;Ascomycota;saccharomyceta;Pezizomycotina;leotiomyceta;Eurotiomycetes;Eurotiomycetidae;Eurotiales (green and blue molds);Aspergillaceae;Aspergillus;Aspergillus indologenus;Aspergillus indologenus CBS 114.80	PF00545;	IPR000026;IPR016191;
BCC199	acu00591_1_BCC199	A0A319BWK3_9EURO	256.529	1.14639e-85	128/134 (95.5223880597%)	A0A319BWK3	Ribonuclease-domain-containing protein	BO82DRAFT_368845	Aspergillus uvarum CBS 121591	134		GO:0003723; GO:0004521	cellular organisms;Eukaryota;Opisthokonta;Fungi;Dikarya;Ascomycota;saccharomyceta;Pezizomycotina;leotiomyceta;Eurotiomycetes;Eurotiomycetidae;Eurotiales (green and blue molds);Aspergillaceae;Aspergillus;Aspergillus uvarum;Aspergillus uvarum CBS 121591	PF00545;	IPR000026;IPR016191;
BCC199	acu00592_1_BCC199	A0A2V5HZ80_9EURO	636.721	0	331/345 (95.9420289855%)	A0A2V5HZ80	NAD(P)-binding protein	BO99DRAFT_453677	Aspergillus violaceofuscus CBS 115571	344		GO:0016491	cellular organisms;Eukaryota;Opisthokonta;Fungi;Dikarya;Ascomycota;saccharomyceta;Pezizomycotina;leotiomyceta;Eurotiomycetes;Eurotiomycetidae;Eurotiales (green and blue molds);Aspergillaceae;Aspergillus;Aspergillus violaceofuscus;Aspergillus violaceofuscus CBS 115571	PF00106;	IPR036291;IPR020904;IPR002347;	PS00061;
BCC199	acu00593_2_BCC199	A0A319CB55_9EURO	722.235	0	345/348 (99.1379310345%)	A0A319CB55	Uncharacterized protein	BO82DRAFT_310580	Aspergillus uvarum CBS 121591	348		GO:0016021	cellular organisms;Eukaryota;Opisthokonta;Fungi;Dikarya;Ascomycota;saccharomyceta;Pezizomycotina;leotiomyceta;Eurotiomycetes;Eurotiomycetidae;Eurotiales (green and blue molds);Aspergillaceae;Aspergillus;Aspergillus uvarum;Aspergillus uvarum CBS 121591	PF11913;	IPR021838;
BCC199	acu00593_1_BCC199	A0A319CCU0_9EURO	462.611	5.28129e-162	263/281 (93.5943060498%)	A0A319CCU0	CoaE-domain-containing protein (Fragment)	BO82DRAFT_253984	Aspergillus uvarum CBS 121591	280		GO:0004140; GO:0005524; GO:0015937; GO:0016021	cellular organisms;Eukaryota;Opisthokonta;Fungi;Dikarya;Ascomycota;saccharomyceta;Pezizomycotina;leotiomyceta;Eurotiomycetes;Eurotiomycetidae;Eurotiales (green and blue molds);Aspergillaceae;Aspergillus;Aspergillus uvarum;Aspergillus uvarum CBS 121591	PF01121;	IPR001977;IPR027417;	PS51219;
BCC199	acu00594_1_BCC199	A0A319DQV2_9EURO	1133.24	0	563/568 (99.1197183099%)	A0A319DQV2	Amino acid transporter	BO82DRAFT_354603	Aspergillus uvarum CBS 121591	568		GO:0016021; GO:0022857	cellular organisms;Eukaryota;Opisthokonta;Fungi;Dikarya;Ascomycota;saccharomyceta;Pezizomycotina;leotiomyceta;Eurotiomycetes;Eurotiomycetidae;Eurotiales (green and blue molds);Aspergillaceae;Aspergillus;Aspergillus uvarum;Aspergillus uvarum CBS 121591	PF13520;	IPR002293;
BCC199	acu00594_2_BCC199	A0A1L9WG11_ASPAC	998.038	0	507/521 (97.3128598848%)	A0A1L9WG11	Uncharacterized protein	ASPACDRAFT_48222	Aspergillus aculeatus ATCC 16872	521		GO:0016021; GO:0022857	cellular organisms;Eukaryota;Opisthokonta;Fungi;Dikarya;Ascomycota;saccharomyceta;Pezizomycotina;leotiomyceta;Eurotiomycetes;Eurotiomycetidae;Eurotiales (green and blue molds);Aspergillaceae;Aspergillus;Aspergillus aculeatus;Aspergillus aculeatus ATCC 16872	PF13520;	IPR002293;
BCC199	acu00595_1_BCC199	A0A2V5I879_9EURO	3249.53	0	1642/1675 (98.0298507463%)	A0A2V5I879	Guanine nucleotide exchange factor	BP00DRAFT_134240	Aspergillus indologenus CBS 114.80	1673		GO:0005085; GO:0007264	cellular organisms;Eukaryota;Opisthokonta;Fungi;Dikarya;Ascomycota;saccharomyceta;Pezizomycotina;leotiomyceta;Eurotiomycetes;Eurotiomycetidae;Eurotiales (green and blue molds);Aspergillaceae;Aspergillus;Aspergillus indologenus;Aspergillus indologenus CBS 114.80	PF00617;PF00618;	IPR008937;IPR000651;IPR023578;IPR001895;IPR036964;	PS50009;PS50212;
BCC199	acu00596_1_BCC199	A0A2V5J5L9_9EURO	1098.58	0	576/623 (92.455858748%)	A0A2V5J5L9	FAD-binding domain-containing protein	BP00DRAFT_393289	Aspergillus indologenus CBS 114.80	599		GO:0016491; GO:0071949	cellular organisms;Eukaryota;Opisthokonta;Fungi;Dikarya;Ascomycota;saccharomyceta;Pezizomycotina;leotiomyceta;Eurotiomycetes;Eurotiomycetidae;Eurotiales (green and blue molds);Aspergillaceae;Aspergillus;Aspergillus indologenus;Aspergillus indologenus CBS 114.80	PF08031;PF01565;	IPR012951;IPR016166;IPR036318;IPR006094;	PS51387;
BCC199	acu00596_2_BCC199	A0A2V5ICA9_9EURO	153.68	5.46927e-43	75/80 (93.75%)	A0A2V5ICA9	Uncharacterized protein	BO99DRAFT_404436	Aspergillus violaceofuscus CBS 115571	446			cellular organisms;Eukaryota;Opisthokonta;Fungi;Dikarya;Ascomycota;saccharomyceta;Pezizomycotina;leotiomyceta;Eurotiomycetes;Eurotiomycetidae;Eurotiales (green and blue molds);Aspergillaceae;Aspergillus;Aspergillus violaceofuscus;Aspergillus violaceofuscus CBS 115571	PF11017;	IPR021276;
BCC199	acu00597_2_BCC199	A0A319BVQ0_9EURO	474.937	4.1298e-168	243/246 (98.7804878049%)	A0A319BVQ0	NAD(P)-binding protein	BO82DRAFT_196493	Aspergillus uvarum CBS 121591	246			cellular organisms;Eukaryota;Opisthokonta;Fungi;Dikarya;Ascomycota;saccharomyceta;Pezizomycotina;leotiomyceta;Eurotiomycetes;Eurotiomycetidae;Eurotiales (green and blue molds);Aspergillaceae;Aspergillus;Aspergillus uvarum;Aspergillus uvarum CBS 121591	PF00106;	IPR036291;IPR002347;
BCC199	acu00597_1_BCC199	A0A319C2C7_9EURO	461.07	1.15792e-162	235/247 (95.1417004049%)	A0A319C2C7	NAD(P)-binding protein	BO82DRAFT_137118	Aspergillus uvarum CBS 121591	247		GO:0016021	cellular organisms;Eukaryota;Opisthokonta;Fungi;Dikarya;Ascomycota;saccharomyceta;Pezizomycotina;leotiomyceta;Eurotiomycetes;Eurotiomycetidae;Eurotiales (green and blue molds);Aspergillaceae;Aspergillus;Aspergillus uvarum;Aspergillus uvarum CBS 121591	PF00106;	IPR036291;IPR002347;
BCC199	acu00598_1_BCC199	A0A2V5J508_9EURO	1082.01	0	517/517 (100.0%)	A0A2V5J508	Cyclopropane-fatty-acyl-phospholipid synthase	BP00DRAFT_496892	Aspergillus indologenus CBS 114.80	517		GO:0008610; GO:0016021	cellular organisms;Eukaryota;Opisthokonta;Fungi;Dikarya;Ascomycota;saccharomyceta;Pezizomycotina;leotiomyceta;Eurotiomycetes;Eurotiomycetidae;Eurotiales (green and blue molds);Aspergillaceae;Aspergillus;Aspergillus indologenus;Aspergillus indologenus CBS 114.80		IPR003333;IPR029063;
BCC199	acu00598_2_BCC199	A0A2V5H5J9_9EURO	745.732	0	359/360 (99.7222222222%)	A0A2V5H5J9	S-adenosyl-L-methionine-dependent methyltransferase	BO99DRAFT_339174	Aspergillus violaceofuscus CBS 115571	514		GO:0008168; GO:0008610; GO:0016021; GO:0032259	cellular organisms;Eukaryota;Opisthokonta;Fungi;Dikarya;Ascomycota;saccharomyceta;Pezizomycotina;leotiomyceta;Eurotiomycetes;Eurotiomycetidae;Eurotiales (green and blue molds);Aspergillaceae;Aspergillus;Aspergillus violaceofuscus;Aspergillus violaceofuscus CBS 115571		IPR003333;IPR029063;
BCC199	acu00599_1_BCC199	A0A319C7R4_9EURO	475.322	8.83616e-163	229/230 (99.5652173913%)	A0A319C7R4	Riboflavin-specific deaminase	BO82DRAFT_354661	Aspergillus uvarum CBS 121591	633		GO:0008703; GO:0009231	cellular organisms;Eukaryota;Opisthokonta;Fungi;Dikarya;Ascomycota;saccharomyceta;Pezizomycotina;leotiomyceta;Eurotiomycetes;Eurotiomycetidae;Eurotiales (green and blue molds);Aspergillaceae;Aspergillus;Aspergillus uvarum;Aspergillus uvarum CBS 121591	PF01872;	IPR024072;IPR002734;
BCC199	acu00599_2_BCC199	A0A2V5HMA7_9EURO	504.982	3.04268e-178	271/300 (90.3333333333%)	A0A2V5HMA7	Bacterial bifunctional deaminase-reductase	BP00DRAFT_462247	Aspergillus indologenus CBS 114.80	300		GO:0008703; GO:0009231	cellular organisms;Eukaryota;Opisthokonta;Fungi;Dikarya;Ascomycota;saccharomyceta;Pezizomycotina;leotiomyceta;Eurotiomycetes;Eurotiomycetidae;Eurotiales (green and blue molds);Aspergillaceae;Aspergillus;Aspergillus indologenus;Aspergillus indologenus CBS 114.80	PF01872;	IPR024072;IPR002734;
BCC199	acu00600_1_BCC199	A0A319CAZ5_9EURO	467.618	2.66085e-164	245/300 (81.6666666667%)	A0A319CAZ5	Putative short chain dehydrogenase/reductase	BO82DRAFT_336206	Aspergillus uvarum CBS 121591	300		GO:0016021; GO:0016491	cellular organisms;Eukaryota;Opisthokonta;Fungi;Dikarya;Ascomycota;saccharomyceta;Pezizomycotina;leotiomyceta;Eurotiomycetes;Eurotiomycetidae;Eurotiales (green and blue molds);Aspergillaceae;Aspergillus;Aspergillus uvarum;Aspergillus uvarum CBS 121591	PF00106;	IPR036291;IPR020904;IPR002347;	PS00061;
BCC199	acu00601_1_BCC199	A0A2V5IAM9_9EURO	1057.74	0	529/535 (98.8785046729%)	A0A2V5IAM9	Amidase	BP00DRAFT_344660	Aspergillus indologenus CBS 114.80	543			cellular organisms;Eukaryota;Opisthokonta;Fungi;Dikarya;Ascomycota;saccharomyceta;Pezizomycotina;leotiomyceta;Eurotiomycetes;Eurotiomycetidae;Eurotiales (green and blue molds);Aspergillaceae;Aspergillus;Aspergillus indologenus;Aspergillus indologenus CBS 114.80	PF01425;	IPR020556;IPR023631;IPR036928;	PS00571;
BCC199	acu00602_2_BCC199	A0A2V5HKL2_9EURO	432.18	1.74684e-150	217/218 (99.5412844037%)	A0A2V5HKL2	Cation diffusion facilitator family metal ion transporter	BO99DRAFT_374288	Aspergillus violaceofuscus CBS 115571	321		GO:0008324; GO:0016021	cellular organisms;Eukaryota;Opisthokonta;Fungi;Dikarya;Ascomycota;saccharomyceta;Pezizomycotina;leotiomyceta;Eurotiomycetes;Eurotiomycetidae;Eurotiales (green and blue molds);Aspergillaceae;Aspergillus;Aspergillus violaceofuscus;Aspergillus violaceofuscus CBS 115571	PF01545;	IPR002524;IPR036837;IPR027469;
BCC199	acu00602_1_BCC199	A0A1L9WM67_ASPAC	676.781	0	346/366 (94.5355191257%)	A0A1L9WM67	Uncharacterized protein	ASPACDRAFT_124133	Aspergillus aculeatus ATCC 16872	366		GO:0008324; GO:0016021	cellular organisms;Eukaryota;Opisthokonta;Fungi;Dikarya;Ascomycota;saccharomyceta;Pezizomycotina;leotiomyceta;Eurotiomycetes;Eurotiomycetidae;Eurotiales (green and blue molds);Aspergillaceae;Aspergillus;Aspergillus aculeatus;Aspergillus aculeatus ATCC 16872	PF01545;	IPR002524;IPR036837;IPR027469;
BCC199	acu00603_1_BCC199	A0A2V5I7E4_9EURO	195.282	6.74865e-59	186/194 (95.8762886598%)	A0A2V5I7E4	WW domain-containing protein	BP00DRAFT_457233	Aspergillus indologenus CBS 114.80	219		GO:0016021	cellular organisms;Eukaryota;Opisthokonta;Fungi;Dikarya;Ascomycota;saccharomyceta;Pezizomycotina;leotiomyceta;Eurotiomycetes;Eurotiomycetidae;Eurotiales (green and blue molds);Aspergillaceae;Aspergillus;Aspergillus indologenus;Aspergillus indologenus CBS 114.80	PF00397;	IPR001202;IPR036020;	PS01159;PS50020;
BCC199	acu00603_2_BCC199	A0A1L9WHH0_ASPAC	375.555	4.80293e-127	264/275 (96.0%)	A0A1L9WHH0	WW domain-containing protein	ASPACDRAFT_82030	Aspergillus aculeatus ATCC 16872	301			cellular organisms;Eukaryota;Opisthokonta;Fungi;Dikarya;Ascomycota;saccharomyceta;Pezizomycotina;leotiomyceta;Eurotiomycetes;Eurotiomycetidae;Eurotiales (green and blue molds);Aspergillaceae;Aspergillus;Aspergillus aculeatus;Aspergillus aculeatus ATCC 16872	PF00397;	IPR001202;IPR036020;	PS01159;PS50020;
BCC199	acu00604_2_BCC199	A0A319C388_9EURO	430.254	2.61692e-147	260/345 (75.3623188406%)	A0A319C388	Protein kinase domain-containing protein	BO82DRAFT_404220	Aspergillus uvarum CBS 121591	343		GO:0004672; GO:0005524	cellular organisms;Eukaryota;Opisthokonta;Fungi;Dikarya;Ascomycota;saccharomyceta;Pezizomycotina;leotiomyceta;Eurotiomycetes;Eurotiomycetidae;Eurotiales (green and blue molds);Aspergillaceae;Aspergillus;Aspergillus uvarum;Aspergillus uvarum CBS 121591		IPR011009;IPR000719;	PS50011;
BCC199	acu00604_1_BCC199	A0A319D1E6_9EURO	458.373	2.67623e-160	246/263 (93.536121673%)	A0A319D1E6	Protein kinase domain-containing protein	BO82DRAFT_414545	Aspergillus uvarum CBS 121591	263		GO:0004672; GO:0005524	cellular organisms;Eukaryota;Opisthokonta;Fungi;Dikarya;Ascomycota;saccharomyceta;Pezizomycotina;leotiomyceta;Eurotiomycetes;Eurotiomycetidae;Eurotiales (green and blue molds);Aspergillaceae;Aspergillus;Aspergillus uvarum;Aspergillus uvarum CBS 121591	PF00069;	IPR011009;IPR000719;	PS50011;
BCC199	acu00605_1_BCC199	A0A1L9WIE0_ASPAC	635.565	0	325/349 (93.1232091691%)	A0A1L9WIE0	Uncharacterized protein	ASPACDRAFT_1859737	Aspergillus aculeatus ATCC 16872	349		GO:0016021	cellular organisms;Eukaryota;Opisthokonta;Fungi;Dikarya;Ascomycota;saccharomyceta;Pezizomycotina;leotiomyceta;Eurotiomycetes;Eurotiomycetidae;Eurotiales (green and blue molds);Aspergillaceae;Aspergillus;Aspergillus aculeatus;Aspergillus aculeatus ATCC 16872
BCC199	acu00606_1_BCC199	A0A319C2J9_9EURO	306.99	5.02412e-105	148/149 (99.3288590604%)	A0A319C2J9	Uncharacterized protein	BO82DRAFT_433431	Aspergillus uvarum CBS 121591	149			cellular organisms;Eukaryota;Opisthokonta;Fungi;Dikarya;Ascomycota;saccharomyceta;Pezizomycotina;leotiomyceta;Eurotiomycetes;Eurotiomycetidae;Eurotiales (green and blue molds);Aspergillaceae;Aspergillus;Aspergillus uvarum;Aspergillus uvarum CBS 121591
BCC199	acu00607_1_BCC199	A0A319BWI3_9EURO	1172.53	0	572/578 (98.9619377163%)	A0A319BWI3	Alpha methylacyl-CoA racemase	BO82DRAFT_358600	Aspergillus uvarum CBS 121591	578		GO:0008410	cellular organisms;Eukaryota;Opisthokonta;Fungi;Dikarya;Ascomycota;saccharomyceta;Pezizomycotina;leotiomyceta;Eurotiomycetes;Eurotiomycetidae;Eurotiales (green and blue molds);Aspergillaceae;Aspergillus;Aspergillus uvarum;Aspergillus uvarum CBS 121591	PF02515;	IPR003673;IPR023606;
BCC199	acu00607_2_BCC199	A0A1L9X159_ASPAC	1085.48	0	546/586 (93.1740614334%)	A0A1L9X159	Uncharacterized protein	ASPACDRAFT_1865825	Aspergillus aculeatus ATCC 16872	584		GO:0008410	cellular organisms;Eukaryota;Opisthokonta;Fungi;Dikarya;Ascomycota;saccharomyceta;Pezizomycotina;leotiomyceta;Eurotiomycetes;Eurotiomycetidae;Eurotiales (green and blue molds);Aspergillaceae;Aspergillus;Aspergillus aculeatus;Aspergillus aculeatus ATCC 16872	PF02515;	IPR003673;IPR023606;
BCC199	acu00608_1_BCC199	A0A2V5I508_9EURO	2658.63	0	1318/1331 (99.0232907588%)	A0A2V5I508	P-loop containing nucleoside triphosphate hydrolase protein	BP00DRAFT_395772	Aspergillus indologenus CBS 114.80	1331		GO:0005524; GO:0016021; GO:0016887; GO:0042626	cellular organisms;Eukaryota;Opisthokonta;Fungi;Dikarya;Ascomycota;saccharomyceta;Pezizomycotina;leotiomyceta;Eurotiomycetes;Eurotiomycetidae;Eurotiales (green and blue molds);Aspergillaceae;Aspergillus;Aspergillus indologenus;Aspergillus indologenus CBS 114.80	PF00664;PF00005;	IPR003593;IPR011527;IPR036640;IPR003439;IPR017871;IPR027417;IPR039421;	PS50929;PS00211;PS50893;
BCC199	acu00608_2_BCC199	A0A2V5IUB1_9EURO	2570.81	0	1298/1344 (96.5773809524%)	A0A2V5IUB1	Putative ABC multidrug transporter	BO99DRAFT_428850	Aspergillus violaceofuscus CBS 115571	1344		GO:0005524; GO:0016021; GO:0016887; GO:0042626	cellular organisms;Eukaryota;Opisthokonta;Fungi;Dikarya;Ascomycota;saccharomyceta;Pezizomycotina;leotiomyceta;Eurotiomycetes;Eurotiomycetidae;Eurotiales (green and blue molds);Aspergillaceae;Aspergillus;Aspergillus violaceofuscus;Aspergillus violaceofuscus CBS 115571	PF00664;PF00005;	IPR003593;IPR011527;IPR036640;IPR003439;IPR017871;IPR027417;IPR039421;	PS50929;PS00211;PS50893;
BCC199	acu00609_1_BCC199	A0A2V5IHV9_9EURO	2446.39	0	1249/1418 (88.0818053597%)	A0A2V5IHV9	Uncharacterized protein	BO99DRAFT_439791	Aspergillus violaceofuscus CBS 115571	1418		GO:0005524; GO:0016021; GO:0016887; GO:0042626	cellular organisms;Eukaryota;Opisthokonta;Fungi;Dikarya;Ascomycota;saccharomyceta;Pezizomycotina;leotiomyceta;Eurotiomycetes;Eurotiomycetidae;Eurotiales (green and blue molds);Aspergillaceae;Aspergillus;Aspergillus violaceofuscus;Aspergillus violaceofuscus CBS 115571	PF01061;PF00005;PF06422;	IPR003593;IPR013525;IPR003439;IPR017871;IPR034001;IPR034003;IPR027417;IPR010929;	PS00211;PS50893;
BCC199	acu00609_2_BCC199	A0A2V5GTZ7_9EURO	1924.06	0	971/1039 (93.4552454283%)	A0A2V5GTZ7	ABC transporter-like protein	BO99DRAFT_449174	Aspergillus violaceofuscus CBS 115571	1404		GO:0005524; GO:0016021; GO:0016887; GO:0042626	cellular organisms;Eukaryota;Opisthokonta;Fungi;Dikarya;Ascomycota;saccharomyceta;Pezizomycotina;leotiomyceta;Eurotiomycetes;Eurotiomycetidae;Eurotiales (green and blue molds);Aspergillaceae;Aspergillus;Aspergillus violaceofuscus;Aspergillus violaceofuscus CBS 115571	PF01061;PF00005;PF06422;	IPR003593;IPR013525;IPR003439;IPR017871;IPR034001;IPR034003;IPR027417;IPR010929;	PS00211;PS50893;
BCC199	acu00610_1_BCC199	A0A1L9WFY1_ASPAC	607.831	0	294/294 (100.0%)	A0A1L9WFY1	Fatty acid hydroxylase domain-containing protein	ASPACDRAFT_1908408	Aspergillus aculeatus ATCC 16872	294		GO:0005506; GO:0008610; GO:0016021; GO:0016491	cellular organisms;Eukaryota;Opisthokonta;Fungi;Dikarya;Ascomycota;saccharomyceta;Pezizomycotina;leotiomyceta;Eurotiomycetes;Eurotiomycetidae;Eurotiales (green and blue molds);Aspergillaceae;Aspergillus;Aspergillus aculeatus;Aspergillus aculeatus ATCC 16872	PF04116;	IPR006694;
BCC199	acu00611_2_BCC199	A0A2V5I6E1_9EURO	522.316	1.46819e-180	260/304 (85.5263157895%)	A0A2V5I6E1	Monooxygenase	BP00DRAFT_486160	Aspergillus indologenus CBS 114.80	623		GO:0004497; GO:0071949	cellular organisms;Eukaryota;Opisthokonta;Fungi;Dikarya;Ascomycota;saccharomyceta;Pezizomycotina;leotiomyceta;Eurotiomycetes;Eurotiomycetidae;Eurotiales (green and blue molds);Aspergillaceae;Aspergillus;Aspergillus indologenus;Aspergillus indologenus CBS 114.80	PF01494;	IPR002938;IPR036188;
BCC199	acu00612_1_BCC199	A0A1L9WG21_ASPAC	726.472	0	369/388 (95.1030927835%)	A0A1L9WG21	Uncharacterized protein	ASPACDRAFT_1892015	Aspergillus aculeatus ATCC 16872	388			cellular organisms;Eukaryota;Opisthokonta;Fungi;Dikarya;Ascomycota;saccharomyceta;Pezizomycotina;leotiomyceta;Eurotiomycetes;Eurotiomycetidae;Eurotiales (green and blue molds);Aspergillaceae;Aspergillus;Aspergillus aculeatus;Aspergillus aculeatus ATCC 16872	PF12796;	IPR002110;IPR020683;IPR036770;IPR001810;	PS50297;PS50088;PS50181;
BCC199	acu00612_2_BCC199	A0A2V5IJD7_9EURO	548.51	0	326/387 (84.2377260982%)	A0A2V5IJD7	Ankyrin (Fragment)	BP00DRAFT_300015	Aspergillus indologenus CBS 114.80	390			cellular organisms;Eukaryota;Opisthokonta;Fungi;Dikarya;Ascomycota;saccharomyceta;Pezizomycotina;leotiomyceta;Eurotiomycetes;Eurotiomycetidae;Eurotiales (green and blue molds);Aspergillaceae;Aspergillus;Aspergillus indologenus;Aspergillus indologenus CBS 114.80	PF12796;	IPR002110;IPR020683;IPR036770;	PS50297;PS50088;
BCC199	acu00613_1_BCC199	A0A1L9WG50_ASPAC	830.091	0	421/431 (97.6798143852%)	A0A1L9WG50	MFS domain-containing protein	ASPACDRAFT_55452	Aspergillus aculeatus ATCC 16872	431		GO:0016021; GO:0055085	cellular organisms;Eukaryota;Opisthokonta;Fungi;Dikarya;Ascomycota;saccharomyceta;Pezizomycotina;leotiomyceta;Eurotiomycetes;Eurotiomycetidae;Eurotiales (green and blue molds);Aspergillaceae;Aspergillus;Aspergillus aculeatus;Aspergillus aculeatus ATCC 16872	PF07690;	IPR011701;IPR020846;IPR036259;	PS50850;
BCC199	acu00614_2_BCC199	A0A2V5IUW4_9EURO	975.311	0	495/511 (96.8688845401%)	A0A2V5IUW4	Putative cytochrome P450	BP00DRAFT_352520	Aspergillus indologenus CBS 114.80	511		GO:0004497; GO:0005506; GO:0016021; GO:0016705; GO:0020037	cellular organisms;Eukaryota;Opisthokonta;Fungi;Dikarya;Ascomycota;saccharomyceta;Pezizomycotina;leotiomyceta;Eurotiomycetes;Eurotiomycetidae;Eurotiales (green and blue molds);Aspergillaceae;Aspergillus;Aspergillus indologenus;Aspergillus indologenus CBS 114.80	PF00067;	IPR001128;IPR017972;IPR002403;IPR036396;	PS00086;
BCC199	acu00614_1_BCC199	A0A2V5IJ24_9EURO	1029.62	0	509/519 (98.0732177264%)	A0A2V5IJ24	Putative cytochrome P450	BP00DRAFT_360008	Aspergillus indologenus CBS 114.80	519		GO:0004497; GO:0005506; GO:0016705; GO:0020037	cellular organisms;Eukaryota;Opisthokonta;Fungi;Dikarya;Ascomycota;saccharomyceta;Pezizomycotina;leotiomyceta;Eurotiomycetes;Eurotiomycetidae;Eurotiales (green and blue molds);Aspergillaceae;Aspergillus;Aspergillus indologenus;Aspergillus indologenus CBS 114.80	PF00067;	IPR001128;IPR017972;IPR002401;IPR036396;	PS00086;
BCC199	acu00615_1_BCC199	A0A2V5HYG8_9EURO	4205.59	0	2054/2069 (99.2750120831%)	A0A2V5HYG8	NACHT domain protein	BP00DRAFT_449960	Aspergillus indologenus CBS 114.80	2069			cellular organisms;Eukaryota;Opisthokonta;Fungi;Dikarya;Ascomycota;saccharomyceta;Pezizomycotina;leotiomyceta;Eurotiomycetes;Eurotiomycetidae;Eurotiales (green and blue molds);Aspergillaceae;Aspergillus;Aspergillus indologenus;Aspergillus indologenus CBS 114.80		IPR027417;
BCC199	acu00615_2_BCC199	A0A2V5HG23_9EURO	3997.59	0	2005/2052 (97.7095516569%)	A0A2V5HG23	NACHT domain protein	BO99DRAFT_472929	Aspergillus violaceofuscus CBS 115571	2052			cellular organisms;Eukaryota;Opisthokonta;Fungi;Dikarya;Ascomycota;saccharomyceta;Pezizomycotina;leotiomyceta;Eurotiomycetes;Eurotiomycetidae;Eurotiales (green and blue molds);Aspergillaceae;Aspergillus;Aspergillus violaceofuscus;Aspergillus violaceofuscus CBS 115571		IPR027417;IPR011990;
BCC199	acu00616_1_BCC199	A0A1L9WXX0_ASPAC	468.774	9.72389e-163	286/322 (88.8198757764%)	A0A1L9WXX0	ANK_REP_REGION domain-containing protein	ASPACDRAFT_42513	Aspergillus aculeatus ATCC 16872	338			cellular organisms;Eukaryota;Opisthokonta;Fungi;Dikarya;Ascomycota;saccharomyceta;Pezizomycotina;leotiomyceta;Eurotiomycetes;Eurotiomycetidae;Eurotiales (green and blue molds);Aspergillaceae;Aspergillus;Aspergillus aculeatus;Aspergillus aculeatus ATCC 16872	PF12796;	IPR002110;IPR020683;IPR036770;	PS50297;PS50088;
BCC199	acu00616_2_BCC199	A0A2V5IVC4_9EURO	510.76	1.05116e-180	278/290 (95.8620689655%)	A0A2V5IVC4	Ankyrin	BP00DRAFT_340782	Aspergillus indologenus CBS 114.80	290			cellular organisms;Eukaryota;Opisthokonta;Fungi;Dikarya;Ascomycota;saccharomyceta;Pezizomycotina;leotiomyceta;Eurotiomycetes;Eurotiomycetidae;Eurotiales (green and blue molds);Aspergillaceae;Aspergillus;Aspergillus indologenus;Aspergillus indologenus CBS 114.80	PF12796;	IPR002110;IPR020683;IPR036770;	PS50297;PS50088;
BCC199	acu00617_1_BCC199	A0A319CPU0_9EURO	735.717	0	356/360 (98.8888888889%)	A0A319CPU0	Zn(II)2Cys6 transcription factor	BO82DRAFT_377966	Aspergillus uvarum CBS 121591	407		GO:0000981; GO:0005634; GO:0008270	cellular organisms;Eukaryota;Opisthokonta;Fungi;Dikarya;Ascomycota;saccharomyceta;Pezizomycotina;leotiomyceta;Eurotiomycetes;Eurotiomycetidae;Eurotiales (green and blue molds);Aspergillaceae;Aspergillus;Aspergillus uvarum;Aspergillus uvarum CBS 121591	PF11951;PF00172;	IPR021858;IPR001138;IPR036864;	PS00463;PS50048;
BCC199	acu00618_1_BCC199	A0A319BXP7_9EURO	1014.99	0	527/563 (93.6056838366%)	A0A319BXP7	UDP-glucose dehydrogenase Ugd1	BO82DRAFT_319473	Aspergillus uvarum CBS 121591	556		GO:0003979; GO:0051287	cellular organisms;Eukaryota;Opisthokonta;Fungi;Dikarya;Ascomycota;saccharomyceta;Pezizomycotina;leotiomyceta;Eurotiomycetes;Eurotiomycetidae;Eurotiales (green and blue molds);Aspergillaceae;Aspergillus;Aspergillus uvarum;Aspergillus uvarum CBS 121591	PF00984;PF03720;PF03721;	IPR008927;IPR036291;IPR014027;IPR036220;IPR014026;IPR001732;IPR028356;
BCC199	acu00619_1_BCC199	A0A319BXN7_9EURO	522.702	0	264/269 (98.1412639405%)	A0A319BXN7	Enoyl-CoA hydratase/isomerase family protein	BO82DRAFT_395315	Aspergillus uvarum CBS 121591	269		GO:0016853	cellular organisms;Eukaryota;Opisthokonta;Fungi;Dikarya;Ascomycota;saccharomyceta;Pezizomycotina;leotiomyceta;Eurotiomycetes;Eurotiomycetidae;Eurotiales (green and blue molds);Aspergillaceae;Aspergillus;Aspergillus uvarum;Aspergillus uvarum CBS 121591	PF00378;	IPR029045;IPR018376;IPR001753;IPR014748;	PS00166;
BCC199	acu00619_2_BCC199	A0A2V5HRI5_9EURO	490.345	1.39811e-172	273/303 (90.099009901%)	A0A2V5HRI5	ClpP/crotonase	BP00DRAFT_381964	Aspergillus indologenus CBS 114.80	288		GO:0003824	cellular organisms;Eukaryota;Opisthokonta;Fungi;Dikarya;Ascomycota;saccharomyceta;Pezizomycotina;leotiomyceta;Eurotiomycetes;Eurotiomycetidae;Eurotiales (green and blue molds);Aspergillaceae;Aspergillus;Aspergillus indologenus;Aspergillus indologenus CBS 114.80	PF00378;	IPR029045;IPR001753;
BCC199	acu00620_2_BCC199	A0A2V5HB21_9EURO	912.524	0	482/525 (91.8095238095%)	A0A2V5HB21	Uncharacterized protein	BO99DRAFT_102473	Aspergillus violaceofuscus CBS 115571	574			cellular organisms;Eukaryota;Opisthokonta;Fungi;Dikarya;Ascomycota;saccharomyceta;Pezizomycotina;leotiomyceta;Eurotiomycetes;Eurotiomycetidae;Eurotiales (green and blue molds);Aspergillaceae;Aspergillus;Aspergillus violaceofuscus;Aspergillus violaceofuscus CBS 115571		IPR032675;
BCC199	acu00620_1_BCC199	A0A2V5JBI6_9EURO	860.136	0	468/496 (94.3548387097%)	A0A2V5JBI6	F-box domain-containing protein	BP00DRAFT_491989	Aspergillus indologenus CBS 114.80	529			cellular organisms;Eukaryota;Opisthokonta;Fungi;Dikarya;Ascomycota;saccharomyceta;Pezizomycotina;leotiomyceta;Eurotiomycetes;Eurotiomycetidae;Eurotiales (green and blue molds);Aspergillaceae;Aspergillus;Aspergillus indologenus;Aspergillus indologenus CBS 114.80		IPR036047;IPR001810;IPR032675;	PS50181;
BCC199	acu00621_2_BCC199	A0A2V5H062_9EURO	690.649	0	342/344 (99.4186046512%)	A0A2V5H062	Putative oxidoreductase	BO99DRAFT_263587	Aspergillus violaceofuscus CBS 115571	344		GO:0016491	cellular organisms;Eukaryota;Opisthokonta;Fungi;Dikarya;Ascomycota;saccharomyceta;Pezizomycotina;leotiomyceta;Eurotiomycetes;Eurotiomycetidae;Eurotiales (green and blue molds);Aspergillaceae;Aspergillus;Aspergillus violaceofuscus;Aspergillus violaceofuscus CBS 115571	PF16884;PF00107;	IPR013149;IPR041694;IPR011032;IPR036291;IPR020843;
BCC199	acu00621_1_BCC199	A0A2V5H364_9EURO	708.753	0	350/353 (99.1501416431%)	A0A2V5H364	Putative zinc-type alcohol dehydrogenase-like protein PB24D3.08c	BO99DRAFT_178820	Aspergillus violaceofuscus CBS 115571	353		GO:0016491	cellular organisms;Eukaryota;Opisthokonta;Fungi;Dikarya;Ascomycota;saccharomyceta;Pezizomycotina;leotiomyceta;Eurotiomycetes;Eurotiomycetidae;Eurotiales (green and blue molds);Aspergillaceae;Aspergillus;Aspergillus violaceofuscus;Aspergillus violaceofuscus CBS 115571	PF16884;PF00107;	IPR013149;IPR041694;IPR011032;IPR036291;IPR020843;
BCC199	acu00622_2_BCC199	A0A1L9WYZ9_ASPAC	991.49	0	527/580 (90.8620689655%)	A0A1L9WYZ9	NACHT domain-containing protein	ASPACDRAFT_26596	Aspergillus aculeatus ATCC 16872	1396			cellular organisms;Eukaryota;Opisthokonta;Fungi;Dikarya;Ascomycota;saccharomyceta;Pezizomycotina;leotiomyceta;Eurotiomycetes;Eurotiomycetidae;Eurotiales (green and blue molds);Aspergillaceae;Aspergillus;Aspergillus aculeatus;Aspergillus aculeatus ATCC 16872	PF05729;	IPR007111;IPR027417;	PS50837;
BCC199	acu00622_1_BCC199	A0A2V5IJG3_9EURO	2313.11	0	1275/1490 (85.5704697987%)	A0A2V5IJG3	ANK_REP_REGION domain-containing protein	BP00DRAFT_390371	Aspergillus indologenus CBS 114.80	1494			cellular organisms;Eukaryota;Opisthokonta;Fungi;Dikarya;Ascomycota;saccharomyceta;Pezizomycotina;leotiomyceta;Eurotiomycetes;Eurotiomycetidae;Eurotiales (green and blue molds);Aspergillaceae;Aspergillus;Aspergillus indologenus;Aspergillus indologenus CBS 114.80	PF05729;	IPR002110;IPR020683;IPR036770;IPR007111;IPR027417;	PS50297;
BCC199	acu00623_1_BCC199	A0A1L9WYK4_ASPAC	598.971	0	292/299 (97.6588628763%)	A0A1L9WYK4	Uncharacterized protein	ASPACDRAFT_77105	Aspergillus aculeatus ATCC 16872	299			cellular organisms;Eukaryota;Opisthokonta;Fungi;Dikarya;Ascomycota;saccharomyceta;Pezizomycotina;leotiomyceta;Eurotiomycetes;Eurotiomycetidae;Eurotiales (green and blue molds);Aspergillaceae;Aspergillus;Aspergillus aculeatus;Aspergillus aculeatus ATCC 16872	PF05721;	IPR008775;
BCC199	acu00624_1_BCC199	A0A2V5IRY8_9EURO	629.787	0	324/334 (97.005988024%)	A0A2V5IRY8	Aquaporin-like protein	BP00DRAFT_5934	Aspergillus indologenus CBS 114.80	332		GO:0015267; GO:0016021	cellular organisms;Eukaryota;Opisthokonta;Fungi;Dikarya;Ascomycota;saccharomyceta;Pezizomycotina;leotiomyceta;Eurotiomycetes;Eurotiomycetidae;Eurotiales (green and blue molds);Aspergillaceae;Aspergillus;Aspergillus indologenus;Aspergillus indologenus CBS 114.80	PF00230;	IPR023271;IPR034294;IPR000425;
BCC199	acu00625_1_BCC199	A0A319E3L1_9EURO	1025.77	0	503/507 (99.2110453649%)	A0A319E3L1	MFS general substrate transporter	BO82DRAFT_361575	Aspergillus uvarum CBS 121591	507		GO:0016021; GO:0055085	cellular organisms;Eukaryota;Opisthokonta;Fungi;Dikarya;Ascomycota;saccharomyceta;Pezizomycotina;leotiomyceta;Eurotiomycetes;Eurotiomycetidae;Eurotiales (green and blue molds);Aspergillaceae;Aspergillus;Aspergillus uvarum;Aspergillus uvarum CBS 121591	PF07690;	IPR011701;IPR020846;IPR036259;	PS50850;
BCC199	acu00626_1_BCC199	A0A1L9WVS6_ASPAC	696.041	0	369/412 (89.5631067961%)	A0A1L9WVS6	Aldo_ket_red domain-containing protein	ASPACDRAFT_60171	Aspergillus aculeatus ATCC 16872	547			cellular organisms;Eukaryota;Opisthokonta;Fungi;Dikarya;Ascomycota;saccharomyceta;Pezizomycotina;leotiomyceta;Eurotiomycetes;Eurotiomycetidae;Eurotiales (green and blue molds);Aspergillaceae;Aspergillus;Aspergillus aculeatus;Aspergillus aculeatus ATCC 16872	PF00248;	IPR023210;IPR036812;
BCC199	acu00627_1_BCC199	A0A2V5H8C3_9EURO	1075.85	0	532/548 (97.0802919708%)	A0A2V5H8C3	Acetyl-CoA synthetase-like protein	BO99DRAFT_336521	Aspergillus violaceofuscus CBS 115571	548		GO:0003824	cellular organisms;Eukaryota;Opisthokonta;Fungi;Dikarya;Ascomycota;saccharomyceta;Pezizomycotina;leotiomyceta;Eurotiomycetes;Eurotiomycetidae;Eurotiales (green and blue molds);Aspergillaceae;Aspergillus;Aspergillus violaceofuscus;Aspergillus violaceofuscus CBS 115571	PF00501;PF13193;	IPR025110;IPR000873;IPR042099;
BCC199	acu00628_1_BCC199	A0A1L9WZ83_ASPAC	491.115	1.45964e-174	244/244 (100.0%)	A0A1L9WZ83	Uncharacterized protein	ASPACDRAFT_116424	Aspergillus aculeatus ATCC 16872	244			cellular organisms;Eukaryota;Opisthokonta;Fungi;Dikarya;Ascomycota;saccharomyceta;Pezizomycotina;leotiomyceta;Eurotiomycetes;Eurotiomycetidae;Eurotiales (green and blue molds);Aspergillaceae;Aspergillus;Aspergillus aculeatus;Aspergillus aculeatus ATCC 16872	PF00106;	IPR036291;IPR002347;
BCC199	acu00629_2_BCC199	A0A1L9WZD5_ASPAC	1281.93	0	665/711 (93.5302390999%)	A0A1L9WZD5	Uncharacterized protein	ASPACDRAFT_51424	Aspergillus aculeatus ATCC 16872	730		GO:0003924; GO:0005525	cellular organisms;Eukaryota;Opisthokonta;Fungi;Dikarya;Ascomycota;saccharomyceta;Pezizomycotina;leotiomyceta;Eurotiomycetes;Eurotiomycetidae;Eurotiales (green and blue molds);Aspergillaceae;Aspergillus;Aspergillus aculeatus;Aspergillus aculeatus ATCC 16872	PF01031;PF00350;	IPR000375;IPR001401;IPR022812;IPR030381;IPR020850;IPR027417;	PS51718;PS51388;
BCC199	acu00630_1_BCC199	A0A2V5IUZ4_9EURO	977.237	0	498/540 (92.2222222222%)	A0A2V5IUZ4	MFS general substrate transporter	BP00DRAFT_435279	Aspergillus indologenus CBS 114.80	516		GO:0016021; GO:0055085	cellular organisms;Eukaryota;Opisthokonta;Fungi;Dikarya;Ascomycota;saccharomyceta;Pezizomycotina;leotiomyceta;Eurotiomycetes;Eurotiomycetidae;Eurotiales (green and blue molds);Aspergillaceae;Aspergillus;Aspergillus indologenus;Aspergillus indologenus CBS 114.80	PF07690;	IPR011701;IPR020846;IPR036259;	PS50850;
BCC199	acu00630_2_BCC199	A0A2V5HEY1_9EURO	305.834	4.24957e-100	156/163 (95.7055214724%)	A0A2V5HEY1	MFS general substrate transporter (Fragment)	BO99DRAFT_449879	Aspergillus violaceofuscus CBS 115571	444		GO:0016021; GO:0055085	cellular organisms;Eukaryota;Opisthokonta;Fungi;Dikarya;Ascomycota;saccharomyceta;Pezizomycotina;leotiomyceta;Eurotiomycetes;Eurotiomycetidae;Eurotiales (green and blue molds);Aspergillaceae;Aspergillus;Aspergillus violaceofuscus;Aspergillus violaceofuscus CBS 115571	PF07690;	IPR011701;IPR020846;IPR036259;	PS50850;
BCC199	acu00631_1_BCC199	A0A1L9WZY6_ASPAC	674.855	0	338/350 (96.5714285714%)	A0A1L9WZY6	Uncharacterized protein	ASPACDRAFT_1880161	Aspergillus aculeatus ATCC 16872	351		GO:0016491	cellular organisms;Eukaryota;Opisthokonta;Fungi;Dikarya;Ascomycota;saccharomyceta;Pezizomycotina;leotiomyceta;Eurotiomycetes;Eurotiomycetidae;Eurotiales (green and blue molds);Aspergillaceae;Aspergillus;Aspergillus aculeatus;Aspergillus aculeatus ATCC 16872	PF02615;	IPR036111;IPR003767;
BCC199	acu00632_2_BCC199	A0A2Z5GZR4_ASPAC	656.366	0	322/335 (96.1194029851%)	A0A2Z5GZR4	Proline hydroxylase (EC 1.14.11.2)	htyE	Aspergillus aculeatus	329	1.14.11.2	GO:0004656; GO:0046872	cellular organisms;Eukaryota;Opisthokonta;Fungi;Dikarya;Ascomycota;saccharomyceta;Pezizomycotina;leotiomyceta;Eurotiomycetes;Eurotiomycetidae;Eurotiales (green and blue molds);Aspergillaceae;Aspergillus;Aspergillus aculeatus	PF03171;PF14226;	IPR026992;IPR027443;IPR005123;	PS51471;
BCC199	acu00632_1_BCC199	A0A2V5GZ40_9EURO	677.937	0	332/339 (97.9351032448%)	A0A2V5GZ40	Clavaminate synthase-like protein	BO99DRAFT_464659	Aspergillus violaceofuscus CBS 115571	339		GO:0016491; GO:0046872	cellular organisms;Eukaryota;Opisthokonta;Fungi;Dikarya;Ascomycota;saccharomyceta;Pezizomycotina;leotiomyceta;Eurotiomycetes;Eurotiomycetidae;Eurotiales (green and blue molds);Aspergillaceae;Aspergillus;Aspergillus violaceofuscus;Aspergillus violaceofuscus CBS 115571	PF03171;PF14226;	IPR026992;IPR027443;IPR005123;	PS51471;
BCC199	acu00633_1_BCC199	A0A2V5HYY2_9EURO	4021.47	0	2146/2428 (88.3855024712%)	A0A2V5HYY2	Uncharacterized protein (Fragment)	BP00DRAFT_480116	Aspergillus indologenus CBS 114.80	2459			cellular organisms;Eukaryota;Opisthokonta;Fungi;Dikarya;Ascomycota;saccharomyceta;Pezizomycotina;leotiomyceta;Eurotiomycetes;Eurotiomycetidae;Eurotiales (green and blue molds);Aspergillaceae;Aspergillus;Aspergillus indologenus;Aspergillus indologenus CBS 114.80	PF12340;PF12359;	IPR022099;IPR022105;
BCC199	acu00633_2_BCC199	A0A2V5I4P6_9EURO	5252.18	0	2707/3074 (88.0611581002%)	A0A2V5I4P6	Uncharacterized protein	BP00DRAFT_438002	Aspergillus indologenus CBS 114.80	2823			cellular organisms;Eukaryota;Opisthokonta;Fungi;Dikarya;Ascomycota;saccharomyceta;Pezizomycotina;leotiomyceta;Eurotiomycetes;Eurotiomycetidae;Eurotiales (green and blue molds);Aspergillaceae;Aspergillus;Aspergillus indologenus;Aspergillus indologenus CBS 114.80	PF12340;PF12359;	IPR022099;IPR022105;
BCC199	acu00634_2_BCC199	A0A1L9WZT4_ASPAC	496.508	4.60551e-175	257/303 (84.8184818482%)	A0A1L9WZT4	Methyltransf_25 domain-containing protein	ASPACDRAFT_42039	Aspergillus aculeatus ATCC 16872	278			cellular organisms;Eukaryota;Opisthokonta;Fungi;Dikarya;Ascomycota;saccharomyceta;Pezizomycotina;leotiomyceta;Eurotiomycetes;Eurotiomycetidae;Eurotiales (green and blue molds);Aspergillaceae;Aspergillus;Aspergillus aculeatus;Aspergillus aculeatus ATCC 16872	PF13649;	IPR041698;IPR029063;
BCC199	acu00634_1_BCC199	A0A2V5IB16_9EURO	568.155	0	283/293 (96.5870307167%)	A0A2V5IB16	S-adenosyl-L-methionine-dependent methyltransferase	BP00DRAFT_455161	Aspergillus indologenus CBS 114.80	294		GO:0008168; GO:0032259	cellular organisms;Eukaryota;Opisthokonta;Fungi;Dikarya;Ascomycota;saccharomyceta;Pezizomycotina;leotiomyceta;Eurotiomycetes;Eurotiomycetidae;Eurotiales (green and blue molds);Aspergillaceae;Aspergillus;Aspergillus indologenus;Aspergillus indologenus CBS 114.80	PF13649;	IPR041698;IPR029063;
BCC199	acu00635_1_BCC199	A0A2V5I8A7_9EURO	1283.47	0	634/657 (96.499238965%)	A0A2V5I8A7	Zn(2)-C6 fungal-type domain-containing protein	BP00DRAFT_177551	Aspergillus indologenus CBS 114.80	654		GO:0000981; GO:0005634; GO:0008270	cellular organisms;Eukaryota;Opisthokonta;Fungi;Dikarya;Ascomycota;saccharomyceta;Pezizomycotina;leotiomyceta;Eurotiomycetes;Eurotiomycetidae;Eurotiales (green and blue molds);Aspergillaceae;Aspergillus;Aspergillus indologenus;Aspergillus indologenus CBS 114.80	PF00172;	IPR001138;IPR036864;	PS00463;PS50048;
BCC199	acu00635_2_BCC199	A0A2V5H5Q9_9EURO	1241.48	0	624/645 (96.7441860465%)	A0A2V5H5Q9	Zn(2)-C6 fungal-type domain-containing protein (Fragment)	BO99DRAFT_339076	Aspergillus violaceofuscus CBS 115571	648		GO:0000981; GO:0003677; GO:0005634; GO:0006351; GO:0008270	cellular organisms;Eukaryota;Opisthokonta;Fungi;Dikarya;Ascomycota;saccharomyceta;Pezizomycotina;leotiomyceta;Eurotiomycetes;Eurotiomycetidae;Eurotiales (green and blue molds);Aspergillaceae;Aspergillus;Aspergillus violaceofuscus;Aspergillus violaceofuscus CBS 115571	PF04082;	IPR007219;IPR001138;IPR036864;	PS00463;PS50048;
BCC199	acu00636_1_BCC199	A0A2V5H6R5_9EURO	625.55	0	305/310 (98.3870967742%)	A0A2V5H6R5	NmrA-like family protein	BO99DRAFT_217957	Aspergillus violaceofuscus CBS 115571	310			cellular organisms;Eukaryota;Opisthokonta;Fungi;Dikarya;Ascomycota;saccharomyceta;Pezizomycotina;leotiomyceta;Eurotiomycetes;Eurotiomycetidae;Eurotiales (green and blue molds);Aspergillaceae;Aspergillus;Aspergillus violaceofuscus;Aspergillus violaceofuscus CBS 115571	PF13460;	IPR016040;IPR036291;
BCC199	acu00637_1_BCC199	A0A1L9WLZ0_ASPAC	818.535	0	413/423 (97.6359338061%)	A0A1L9WLZ0	Aminotran_1_2 domain-containing protein	ASPACDRAFT_46033	Aspergillus aculeatus ATCC 16872	420		GO:0003824; GO:0009058; GO:0030170	cellular organisms;Eukaryota;Opisthokonta;Fungi;Dikarya;Ascomycota;saccharomyceta;Pezizomycotina;leotiomyceta;Eurotiomycetes;Eurotiomycetidae;Eurotiales (green and blue molds);Aspergillaceae;Aspergillus;Aspergillus aculeatus;Aspergillus aculeatus ATCC 16872	PF00155;	IPR004839;IPR004838;IPR015424;IPR015422;IPR015421;	PS00105;
BCC199	acu00637_2_BCC199	A0A319CI03_9EURO	575.474	0	294/336 (87.5%)	A0A319CI03	PLP-dependent transferase	BO82DRAFT_429405	Aspergillus uvarum CBS 121591	407		GO:0009058; GO:0016740; GO:0030170	cellular organisms;Eukaryota;Opisthokonta;Fungi;Dikarya;Ascomycota;saccharomyceta;Pezizomycotina;leotiomyceta;Eurotiomycetes;Eurotiomycetidae;Eurotiales (green and blue molds);Aspergillaceae;Aspergillus;Aspergillus uvarum;Aspergillus uvarum CBS 121591	PF00155;	IPR004839;IPR015424;IPR015422;IPR015421;
BCC199	acu00638_2_BCC199	A0A2V5H9K4_9EURO	262.692	7.45409e-88	131/138 (94.9275362319%)	A0A2V5H9K4	Uncharacterized protein	BO99DRAFT_431098	Aspergillus violaceofuscus CBS 115571	138		GO:0016021	cellular organisms;Eukaryota;Opisthokonta;Fungi;Dikarya;Ascomycota;saccharomyceta;Pezizomycotina;leotiomyceta;Eurotiomycetes;Eurotiomycetidae;Eurotiales (green and blue molds);Aspergillaceae;Aspergillus;Aspergillus violaceofuscus;Aspergillus violaceofuscus CBS 115571
BCC199	acu00638_1_BCC199	A0A2V5IFJ6_9EURO	349.747	1.83376e-118	210/265 (79.2452830189%)	A0A2V5IFJ6	Uncharacterized protein	BP00DRAFT_423588	Aspergillus indologenus CBS 114.80	248		GO:0016021	cellular organisms;Eukaryota;Opisthokonta;Fungi;Dikarya;Ascomycota;saccharomyceta;Pezizomycotina;leotiomyceta;Eurotiomycetes;Eurotiomycetidae;Eurotiales (green and blue molds);Aspergillaceae;Aspergillus;Aspergillus indologenus;Aspergillus indologenus CBS 114.80
BCC199	acu00639_1_BCC199	A0A395I2X5_ASPHC	243.817	2.20806e-72	148/188 (78.7234042553%)	A0A395I2X5	CBM-cenC domain-containing protein	BO97DRAFT_343081	Aspergillus homomorphus (strain CBS 101889)	510		GO:0016798	cellular organisms;Eukaryota;Opisthokonta;Fungi;Dikarya;Ascomycota;saccharomyceta;Pezizomycotina;leotiomyceta;Eurotiomycetes;Eurotiomycetidae;Eurotiales (green and blue molds);Aspergillaceae;Aspergillus;Aspergillus homomorphus;Aspergillus homomorphus (strain CBS 101889)	PF02018;	IPR003305;IPR008979;
BCC199	acu00639_2_BCC199	A0A2V5H3C4_9EURO	917.146	0	597/635 (94.0157480315%)	A0A2V5H3C4	CBM-cenC domain-containing protein	BO99DRAFT_415951	Aspergillus violaceofuscus CBS 115571	877		GO:0016798	cellular organisms;Eukaryota;Opisthokonta;Fungi;Dikarya;Ascomycota;saccharomyceta;Pezizomycotina;leotiomyceta;Eurotiomycetes;Eurotiomycetidae;Eurotiales (green and blue molds);Aspergillaceae;Aspergillus;Aspergillus violaceofuscus;Aspergillus violaceofuscus CBS 115571	PF02018;	IPR003305;IPR008979;
BCC199	acu00640_2_BCC199	A0A2V5H2A9_9EURO	326.635	1.49982e-104	181/210 (86.1904761905%)	A0A2V5H2A9	Zn(2)-C6 fungal-type domain-containing protein	BO99DRAFT_174228	Aspergillus violaceofuscus CBS 115571	704		GO:0000981; GO:0003677; GO:0005634; GO:0006351; GO:0008270	cellular organisms;Eukaryota;Opisthokonta;Fungi;Dikarya;Ascomycota;saccharomyceta;Pezizomycotina;leotiomyceta;Eurotiomycetes;Eurotiomycetidae;Eurotiales (green and blue molds);Aspergillaceae;Aspergillus;Aspergillus violaceofuscus;Aspergillus violaceofuscus CBS 115571	PF04082;PF00172;	IPR007219;IPR001138;IPR036864;	PS00463;PS50048;
BCC199	acu00641_1_BCC199	A0A2V5IT97_9EURO	628.246	0	340/419 (81.1455847255%)	A0A2V5IT97	Uncharacterized protein	BP00DRAFT_415174	Aspergillus indologenus CBS 114.80	419			cellular organisms;Eukaryota;Opisthokonta;Fungi;Dikarya;Ascomycota;saccharomyceta;Pezizomycotina;leotiomyceta;Eurotiomycetes;Eurotiomycetidae;Eurotiales (green and blue molds);Aspergillaceae;Aspergillus;Aspergillus indologenus;Aspergillus indologenus CBS 114.80
BCC199	acu00641_2_BCC199	A0A2V5IT97_9EURO	163.31	1.23031e-45	91/112 (81.25%)	A0A2V5IT97	Uncharacterized protein	BP00DRAFT_415174	Aspergillus indologenus CBS 114.80	419			cellular organisms;Eukaryota;Opisthokonta;Fungi;Dikarya;Ascomycota;saccharomyceta;Pezizomycotina;leotiomyceta;Eurotiomycetes;Eurotiomycetidae;Eurotiales (green and blue molds);Aspergillaceae;Aspergillus;Aspergillus indologenus;Aspergillus indologenus CBS 114.80
BCC199	acu00642_1_BCC199	A0A2V5I511_9EURO	3506.46	0	1768/1794 (98.5507246377%)	A0A2V5I511	6-methylsalicylic acid synthase	BP00DRAFT_456676	Aspergillus indologenus CBS 114.80	1794		GO:0016740; GO:0031177	cellular organisms;Eukaryota;Opisthokonta;Fungi;Dikarya;Ascomycota;saccharomyceta;Pezizomycotina;leotiomyceta;Eurotiomycetes;Eurotiomycetidae;Eurotiales (green and blue molds);Aspergillaceae;Aspergillus;Aspergillus indologenus;Aspergillus indologenus CBS 114.80	PF00698;PF16197;PF00109;PF02801;PF08659;PF00550;PF14765;	IPR036736;IPR014043;IPR016035;IPR032821;IPR018201;IPR014031;IPR014030;IPR016036;IPR036291;IPR020801;IPR020841;IPR020807;IPR042104;IPR013968;IPR020806;IPR009081;IPR006162;IPR016039;	PS00606;PS50075;PS00012;
BCC199	acu00642_2_BCC199	A0A2V5I4E7_9EURO	1820.05	0	951/1069 (88.9616463985%)	A0A2V5I4E7	Polyketide synthase module	BP00DRAFT_456921	Aspergillus indologenus CBS 114.80	1771		GO:0016740; GO:0031177	cellular organisms;Eukaryota;Opisthokonta;Fungi;Dikarya;Ascomycota;saccharomyceta;Pezizomycotina;leotiomyceta;Eurotiomycetes;Eurotiomycetidae;Eurotiales (green and blue molds);Aspergillaceae;Aspergillus;Aspergillus indologenus;Aspergillus indologenus CBS 114.80	PF00698;PF16197;PF00109;PF02801;PF08659;PF00550;PF14765;	IPR001227;IPR036736;IPR014043;IPR016035;IPR032821;IPR018201;IPR014031;IPR014030;IPR016036;IPR036291;IPR020801;IPR020841;IPR020807;IPR042104;IPR013968;IPR020806;IPR009081;IPR016039;	PS00606;PS50075;
BCC199	acu00643_1_BCC199	A0A2V5I771_9EURO	673.7	0	339/347 (97.6945244957%)	A0A2V5I771	Uncharacterized protein	BP00DRAFT_395586	Aspergillus indologenus CBS 114.80	347			cellular organisms;Eukaryota;Opisthokonta;Fungi;Dikarya;Ascomycota;saccharomyceta;Pezizomycotina;leotiomyceta;Eurotiomycetes;Eurotiomycetidae;Eurotiales (green and blue molds);Aspergillaceae;Aspergillus;Aspergillus indologenus;Aspergillus indologenus CBS 114.80		IPR036291;
BCC199	acu00643_2_BCC199	A0A2V5IF90_9EURO	572.392	0	305/344 (88.6627906977%)	A0A2V5IF90	NAD(P)-binding protein	BP00DRAFT_442872	Aspergillus indologenus CBS 114.80	344			cellular organisms;Eukaryota;Opisthokonta;Fungi;Dikarya;Ascomycota;saccharomyceta;Pezizomycotina;leotiomyceta;Eurotiomycetes;Eurotiomycetidae;Eurotiales (green and blue molds);Aspergillaceae;Aspergillus;Aspergillus indologenus;Aspergillus indologenus CBS 114.80	PF00106;	IPR036291;IPR002347;
BCC199	acu00644_1_BCC199	A0A1L9WMZ2_ASPAC	743.421	0	391/420 (93.0952380952%)	A0A1L9WMZ2	Uncharacterized protein	ASPACDRAFT_45638	Aspergillus aculeatus ATCC 16872	420			cellular organisms;Eukaryota;Opisthokonta;Fungi;Dikarya;Ascomycota;saccharomyceta;Pezizomycotina;leotiomyceta;Eurotiomycetes;Eurotiomycetidae;Eurotiales (green and blue molds);Aspergillaceae;Aspergillus;Aspergillus aculeatus;Aspergillus aculeatus ATCC 16872	PF12796;	IPR002110;IPR020683;IPR036770;IPR036047;IPR001810;	PS50297;PS50088;PS50181;
BCC199	acu00645_1_BCC199	A0A2V5HHP1_9EURO	635.18	0	317/340 (93.2352941176%)	A0A2V5HHP1	GPI ethanolamine phosphate transferase 2	BO99DRAFT_463861	Aspergillus violaceofuscus CBS 115571	860		GO:0006506; GO:0016021; GO:0051377	cellular organisms;Eukaryota;Opisthokonta;Fungi;Dikarya;Ascomycota;saccharomyceta;Pezizomycotina;leotiomyceta;Eurotiomycetes;Eurotiomycetidae;Eurotiales (green and blue molds);Aspergillaceae;Aspergillus;Aspergillus violaceofuscus;Aspergillus violaceofuscus CBS 115571	PF01663;	IPR017850;IPR002591;IPR037674;IPR039527;
BCC199	acu00646_1_BCC199	A0A2V5HLQ6_9EURO	1115.52	0	562/589 (95.415959253%)	A0A2V5HLQ6	Zn(II)2Cys6 transcription factor	BP00DRAFT_409610	Aspergillus indologenus CBS 114.80	691		GO:0000981; GO:0005634; GO:0008270	cellular organisms;Eukaryota;Opisthokonta;Fungi;Dikarya;Ascomycota;saccharomyceta;Pezizomycotina;leotiomyceta;Eurotiomycetes;Eurotiomycetidae;Eurotiales (green and blue molds);Aspergillaceae;Aspergillus;Aspergillus indologenus;Aspergillus indologenus CBS 114.80	PF11951;	IPR021858;IPR001138;
BCC199	acu00647_1_BCC199	A0A1L9WW79_ASPAC	540.806	0	272/277 (98.1949458484%)	A0A1L9WW79	PEP_hydrolase domain-containing protein	ASPACDRAFT_78319	Aspergillus aculeatus ATCC 16872	277		GO:0003824	cellular organisms;Eukaryota;Opisthokonta;Fungi;Dikarya;Ascomycota;saccharomyceta;Pezizomycotina;leotiomyceta;Eurotiomycetes;Eurotiomycetidae;Eurotiales (green and blue molds);Aspergillaceae;Aspergillus;Aspergillus aculeatus;Aspergillus aculeatus ATCC 16872	PF09370;	IPR013785;IPR015813;IPR009215;
BCC199	acu00648_1_BCC199	A0A2V5IVK7_9EURO	578.941	0	301/305 (98.6885245902%)	A0A2V5IVK7	Thioesterase/thiol ester dehydrase-isomerase	BP00DRAFT_272975	Aspergillus indologenus CBS 114.80	305		GO:0016853	cellular organisms;Eukaryota;Opisthokonta;Fungi;Dikarya;Ascomycota;saccharomyceta;Pezizomycotina;leotiomyceta;Eurotiomycetes;Eurotiomycetidae;Eurotiales (green and blue molds);Aspergillaceae;Aspergillus;Aspergillus indologenus;Aspergillus indologenus CBS 114.80	PF03061;	IPR029069;IPR006683;
BCC199	acu00649_1_BCC199	A0A2I1D0Q0_9EURO	2252.25	0	1315/1638 (80.2808302808%)	A0A2I1D0Q0	Uncharacterized protein	P168DRAFT_346143	Aspergillus campestris IBT 28561	1562		GO:0016021	cellular organisms;Eukaryota;Opisthokonta;Fungi;Dikarya;Ascomycota;saccharomyceta;Pezizomycotina;leotiomyceta;Eurotiomycetes;Eurotiomycetidae;Eurotiales (green and blue molds);Aspergillaceae;Aspergillus;Aspergillus campestris;Aspergillus campestris IBT 28561	PF05593;	IPR022385;IPR031325;IPR006530;
BCC199	acu00649_2_BCC199	A0A101MAY3_9EURO	1964.5	0	1214/1673 (72.5642558279%)	A0A101MAY3	Uncharacterized protein	ACN42_g9950	Penicillium freii	1661			cellular organisms;Eukaryota;Opisthokonta;Fungi;Dikarya;Ascomycota;saccharomyceta;Pezizomycotina;leotiomyceta;Eurotiomycetes;Eurotiomycetidae;Eurotiales (green and blue molds);Aspergillaceae;Penicillium;Penicillium freii		IPR022385;IPR006530;
BCC199	acu00650_2_BCC199	A0A2V5IGF2_9EURO	894.804	0	483/581 (83.1325301205%)	A0A2V5IGF2	Phytoene dehydrogenase (Fragment)	BP00DRAFT_333607	Aspergillus indologenus CBS 114.80	557		GO:0016021; GO:0016117; GO:0016491	cellular organisms;Eukaryota;Opisthokonta;Fungi;Dikarya;Ascomycota;saccharomyceta;Pezizomycotina;leotiomyceta;Eurotiomycetes;Eurotiomycetidae;Eurotiales (green and blue molds);Aspergillaceae;Aspergillus;Aspergillus indologenus;Aspergillus indologenus CBS 114.80	PF01593;	IPR002937;IPR014105;IPR036188;IPR008150;	PS00982;
BCC199	acu00650_1_BCC199	A0A319CIX9_9EURO	939.873	0	474/498 (95.1807228916%)	A0A319CIX9	Phytoene dehydrogenase	BO82DRAFT_377094	Aspergillus uvarum CBS 121591	556		GO:0016117; GO:0016491	cellular organisms;Eukaryota;Opisthokonta;Fungi;Dikarya;Ascomycota;saccharomyceta;Pezizomycotina;leotiomyceta;Eurotiomycetes;Eurotiomycetidae;Eurotiales (green and blue molds);Aspergillaceae;Aspergillus;Aspergillus uvarum;Aspergillus uvarum CBS 121591	PF01593;	IPR002937;IPR014105;IPR036188;IPR008150;	PS00982;
BCC199	acu00651_1_BCC199	A0A2V5GZ42_9EURO	193.741	6.62621e-60	117/158 (74.0506329114%)	A0A2V5GZ42	Uncharacterized protein	BO99DRAFT_465447	Aspergillus violaceofuscus CBS 115571	167			cellular organisms;Eukaryota;Opisthokonta;Fungi;Dikarya;Ascomycota;saccharomyceta;Pezizomycotina;leotiomyceta;Eurotiomycetes;Eurotiomycetidae;Eurotiales (green and blue molds);Aspergillaceae;Aspergillus;Aspergillus violaceofuscus;Aspergillus violaceofuscus CBS 115571
BCC199	acu00651_2_BCC199	A0A2V5JB59_9EURO	399.438	7.40182e-135	213/234 (91.0256410256%)	A0A2V5JB59	Ankyrin	BP00DRAFT_476334	Aspergillus indologenus CBS 114.80	500			cellular organisms;Eukaryota;Opisthokonta;Fungi;Dikarya;Ascomycota;saccharomyceta;Pezizomycotina;leotiomyceta;Eurotiomycetes;Eurotiomycetidae;Eurotiales (green and blue molds);Aspergillaceae;Aspergillus;Aspergillus indologenus;Aspergillus indologenus CBS 114.80		IPR002110;IPR020683;IPR036770;	PS50297;PS50088;
BCC199	acu00652_2_BCC199	A0A2V5GZ16_9EURO	1034.25	0	503/504 (99.8015873016%)	A0A2V5GZ16	Splicing factor 3a subunit 3	BO99DRAFT_366088	Aspergillus violaceofuscus CBS 115571	504		GO:0000398; GO:0003723; GO:0005681; GO:0046872	cellular organisms;Eukaryota;Opisthokonta;Fungi;Dikarya;Ascomycota;saccharomyceta;Pezizomycotina;leotiomyceta;Eurotiomycetes;Eurotiomycetidae;Eurotiales (green and blue molds);Aspergillaceae;Aspergillus;Aspergillus violaceofuscus;Aspergillus violaceofuscus CBS 115571	PF11931;PF16837;PF12108;PF12171;	IPR024598;IPR031776;IPR031774;IPR021966;IPR022755;IPR036236;IPR013087;	PS00028;
BCC199	acu00652_1_BCC199	A0A2V5HJU0_9EURO	956.436	0	502/610 (82.2950819672%)	A0A2V5HJU0	DNA_LIGASE_A3 domain-containing protein	BO99DRAFT_390558	Aspergillus violaceofuscus CBS 115571	1055		GO:0003677; GO:0003910; GO:0005524; GO:0006281; GO:0006310	cellular organisms;Eukaryota;Opisthokonta;Fungi;Dikarya;Ascomycota;saccharomyceta;Pezizomycotina;leotiomyceta;Eurotiomycetes;Eurotiomycetidae;Eurotiales (green and blue molds);Aspergillaceae;Aspergillus;Aspergillus violaceofuscus;Aspergillus violaceofuscus CBS 115571	PF01068;PF04675;	IPR012310;IPR012308;IPR036599;IPR012340;	PS50160;
BCC199	acu00653_1_BCC199	A0A2V5GX44_9EURO	976.082	0	472/492 (95.9349593496%)	A0A2V5GX44	Amine oxidase (EC 1.4.3.-)	BO99DRAFT_340905	Aspergillus violaceofuscus CBS 115571	492	1.4.3.-	GO:0016491	cellular organisms;Eukaryota;Opisthokonta;Fungi;Dikarya;Ascomycota;saccharomyceta;Pezizomycotina;leotiomyceta;Eurotiomycetes;Eurotiomycetidae;Eurotiales (green and blue molds);Aspergillaceae;Aspergillus;Aspergillus violaceofuscus;Aspergillus violaceofuscus CBS 115571	PF01593;	IPR002937;IPR036188;IPR001613;
BCC199	acu00654_2_BCC199	A0A2V5IXJ2_9EURO	624.394	0	313/332 (94.2771084337%)	A0A2V5IXJ2	Uncharacterized protein	BP00DRAFT_455473	Aspergillus indologenus CBS 114.80	332			cellular organisms;Eukaryota;Opisthokonta;Fungi;Dikarya;Ascomycota;saccharomyceta;Pezizomycotina;leotiomyceta;Eurotiomycetes;Eurotiomycetidae;Eurotiales (green and blue molds);Aspergillaceae;Aspergillus;Aspergillus indologenus;Aspergillus indologenus CBS 114.80
BCC199	acu00654_1_BCC199	A0A319D8U2_9EURO	246.899	7.92755e-80	128/157 (81.5286624204%)	A0A319D8U2	Uncharacterized protein	BO82DRAFT_372456	Aspergillus uvarum CBS 121591	249			cellular organisms;Eukaryota;Opisthokonta;Fungi;Dikarya;Ascomycota;saccharomyceta;Pezizomycotina;leotiomyceta;Eurotiomycetes;Eurotiomycetidae;Eurotiales (green and blue molds);Aspergillaceae;Aspergillus;Aspergillus uvarum;Aspergillus uvarum CBS 121591
BCC199	acu00655_3_BCC199	A0A319D8A4_9EURO	575.859	0	308/355 (86.7605633803%)	A0A319D8A4	Tryptophan synthase beta subunit-like PLP-dependent enzyme	BO82DRAFT_359375	Aspergillus uvarum CBS 121591	377			cellular organisms;Eukaryota;Opisthokonta;Fungi;Dikarya;Ascomycota;saccharomyceta;Pezizomycotina;leotiomyceta;Eurotiomycetes;Eurotiomycetidae;Eurotiales (green and blue molds);Aspergillaceae;Aspergillus;Aspergillus uvarum;Aspergillus uvarum CBS 121591	PF00291;	IPR001926;IPR036052;
BCC199	acu00655_2_BCC199	A0A319D8A4_9EURO	726.472	0	371/377 (98.4084880637%)	A0A319D8A4	Tryptophan synthase beta subunit-like PLP-dependent enzyme	BO82DRAFT_359375	Aspergillus uvarum CBS 121591	377			cellular organisms;Eukaryota;Opisthokonta;Fungi;Dikarya;Ascomycota;saccharomyceta;Pezizomycotina;leotiomyceta;Eurotiomycetes;Eurotiomycetidae;Eurotiales (green and blue molds);Aspergillaceae;Aspergillus;Aspergillus uvarum;Aspergillus uvarum CBS 121591	PF00291;	IPR001926;IPR036052;
BCC199	acu00655_1_BCC199	A0A319D8A4_9EURO	726.472	0	371/377 (98.4084880637%)	A0A319D8A4	Tryptophan synthase beta subunit-like PLP-dependent enzyme	BO82DRAFT_359375	Aspergillus uvarum CBS 121591	377			cellular organisms;Eukaryota;Opisthokonta;Fungi;Dikarya;Ascomycota;saccharomyceta;Pezizomycotina;leotiomyceta;Eurotiomycetes;Eurotiomycetidae;Eurotiales (green and blue molds);Aspergillaceae;Aspergillus;Aspergillus uvarum;Aspergillus uvarum CBS 121591	PF00291;	IPR001926;IPR036052;
BCC199	acu00656_2_BCC199	A0A2V5HEM5_9EURO	218.394	2.64264e-71	108/109 (99.0825688073%)	A0A2V5HEM5	Uncharacterized protein	BO99DRAFT_399533	Aspergillus violaceofuscus CBS 115571	109		GO:0042720	cellular organisms;Eukaryota;Opisthokonta;Fungi;Dikarya;Ascomycota;saccharomyceta;Pezizomycotina;leotiomyceta;Eurotiomycetes;Eurotiomycetidae;Eurotiales (green and blue molds);Aspergillaceae;Aspergillus;Aspergillus violaceofuscus;Aspergillus violaceofuscus CBS 115571	PF11093;	IPR024645;
BCC199	acu00656_1_BCC199	A0A2V5HEM5_9EURO	218.394	2.64264e-71	108/109 (99.0825688073%)	A0A2V5HEM5	Uncharacterized protein	BO99DRAFT_399533	Aspergillus violaceofuscus CBS 115571	109		GO:0042720	cellular organisms;Eukaryota;Opisthokonta;Fungi;Dikarya;Ascomycota;saccharomyceta;Pezizomycotina;leotiomyceta;Eurotiomycetes;Eurotiomycetidae;Eurotiales (green and blue molds);Aspergillaceae;Aspergillus;Aspergillus violaceofuscus;Aspergillus violaceofuscus CBS 115571	PF11093;	IPR024645;
BCC199	acu00656_3_BCC199	A0A2V5HEM5_9EURO	193.741	7.65748e-62	94/95 (98.9473684211%)	A0A2V5HEM5	Uncharacterized protein	BO99DRAFT_399533	Aspergillus violaceofuscus CBS 115571	109		GO:0042720	cellular organisms;Eukaryota;Opisthokonta;Fungi;Dikarya;Ascomycota;saccharomyceta;Pezizomycotina;leotiomyceta;Eurotiomycetes;Eurotiomycetidae;Eurotiales (green and blue molds);Aspergillaceae;Aspergillus;Aspergillus violaceofuscus;Aspergillus violaceofuscus CBS 115571	PF11093;	IPR024645;
BCC199	acu00657_1_BCC199	A0A319CSG5_9EURO	815.839	0	424/457 (92.7789934354%)	A0A319CSG5	Putative HypA protein	BO82DRAFT_342387	Aspergillus uvarum CBS 121591	455		GO:0016491	cellular organisms;Eukaryota;Opisthokonta;Fungi;Dikarya;Ascomycota;saccharomyceta;Pezizomycotina;leotiomyceta;Eurotiomycetes;Eurotiomycetidae;Eurotiales (green and blue molds);Aspergillaceae;Aspergillus;Aspergillus uvarum;Aspergillus uvarum CBS 121591	PF14027;	IPR025337;
BCC199	acu00658_1_BCC199	A0A2V5II98_9EURO	1041.95	0	525/532 (98.6842105263%)	A0A2V5II98	Myo-inositol transporter	BP00DRAFT_269042	Aspergillus indologenus CBS 114.80	532		GO:0016021; GO:0022857	cellular organisms;Eukaryota;Opisthokonta;Fungi;Dikarya;Ascomycota;saccharomyceta;Pezizomycotina;leotiomyceta;Eurotiomycetes;Eurotiomycetidae;Eurotiales (green and blue molds);Aspergillaceae;Aspergillus;Aspergillus indologenus;Aspergillus indologenus CBS 114.80	PF00083;	IPR020846;IPR005828;IPR036259;IPR003663;IPR005829;	PS50850;PS00216;PS00217;
BCC199	acu00658_2_BCC199	A0A2V5GXV4_9EURO	1107.82	0	548/550 (99.6363636364%)	A0A2V5GXV4	General substrate transporter	BO99DRAFT_415153	Aspergillus violaceofuscus CBS 115571	550		GO:0016021; GO:0022857	cellular organisms;Eukaryota;Opisthokonta;Fungi;Dikarya;Ascomycota;saccharomyceta;Pezizomycotina;leotiomyceta;Eurotiomycetes;Eurotiomycetidae;Eurotiales (green and blue molds);Aspergillaceae;Aspergillus;Aspergillus violaceofuscus;Aspergillus violaceofuscus CBS 115571	PF00083;	IPR020846;IPR005828;IPR036259;IPR003663;IPR005829;	PS50850;PS00216;PS00217;
BCC199	acu00659_1_BCC199	A0A2V5I628_9EURO	2001.48	0	1014/1056 (96.0227272727%)	A0A2V5I628	Guanyl-nucleotide exchange factor	BP00DRAFT_201881	Aspergillus indologenus CBS 114.80	1393		GO:0005086; GO:0032012	cellular organisms;Eukaryota;Opisthokonta;Fungi;Dikarya;Ascomycota;saccharomyceta;Pezizomycotina;leotiomyceta;Eurotiomycetes;Eurotiomycetidae;Eurotiales (green and blue molds);Aspergillaceae;Aspergillus;Aspergillus indologenus;Aspergillus indologenus CBS 114.80	PF01369;	IPR011993;IPR001849;IPR023394;IPR000904;IPR035999;	PS50003;PS50190;
BCC199	acu00659_2_BCC199	A0A2V5I628_9EURO	516.153	1.81249e-169	282/288 (97.9166666667%)	A0A2V5I628	Guanyl-nucleotide exchange factor	BP00DRAFT_201881	Aspergillus indologenus CBS 114.80	1393		GO:0005086; GO:0032012	cellular organisms;Eukaryota;Opisthokonta;Fungi;Dikarya;Ascomycota;saccharomyceta;Pezizomycotina;leotiomyceta;Eurotiomycetes;Eurotiomycetidae;Eurotiales (green and blue molds);Aspergillaceae;Aspergillus;Aspergillus indologenus;Aspergillus indologenus CBS 114.80	PF01369;	IPR011993;IPR001849;IPR023394;IPR000904;IPR035999;	PS50003;PS50190;
BCC199	acu00660_1_BCC199	A0A1L9X548_ASPAC	697.582	0	345/347 (99.4236311239%)	A0A1L9X548	PKS_ER domain-containing protein	ASPACDRAFT_49641	Aspergillus aculeatus ATCC 16872	347		GO:0016491	cellular organisms;Eukaryota;Opisthokonta;Fungi;Dikarya;Ascomycota;saccharomyceta;Pezizomycotina;leotiomyceta;Eurotiomycetes;Eurotiomycetidae;Eurotiales (green and blue molds);Aspergillaceae;Aspergillus;Aspergillus aculeatus;Aspergillus aculeatus ATCC 16872	PF08240;PF00107;	IPR013149;IPR013154;IPR011032;IPR036291;IPR020843;
BCC199	acu00018_3_BCC199	A0A319BXV2_9EURO	738.028	0	360/360 (100.0%)	A0A319BXV2	GroES-like protein	BO82DRAFT_368809	Aspergillus uvarum CBS 121591	360		GO:0008270; GO:0016491	cellular organisms;Eukaryota;Opisthokonta;Fungi;Dikarya;Ascomycota;saccharomyceta;Pezizomycotina;leotiomyceta;Eurotiomycetes;Eurotiomycetidae;Eurotiales (green and blue molds);Aspergillaceae;Aspergillus;Aspergillus uvarum;Aspergillus uvarum CBS 121591	PF08240;PF00107;	IPR013149;IPR013154;IPR002328;IPR011032;IPR036291;IPR020843;	PS00059;
BCC199	acu00018_4_BCC199	A0A2V5J475_9EURO	742.265	0	359/361 (99.4459833795%)	A0A2V5J475	GroES-like protein	BP00DRAFT_473217	Aspergillus indologenus CBS 114.80	361		GO:0008270; GO:0016491	cellular organisms;Eukaryota;Opisthokonta;Fungi;Dikarya;Ascomycota;saccharomyceta;Pezizomycotina;leotiomyceta;Eurotiomycetes;Eurotiomycetidae;Eurotiales (green and blue molds);Aspergillaceae;Aspergillus;Aspergillus indologenus;Aspergillus indologenus CBS 114.80	PF08240;PF00107;	IPR013149;IPR013154;IPR002328;IPR011032;IPR036291;IPR020843;	PS00059;
BCC199	acu00018_1_BCC199	A0A2V5HKL5_9EURO	712.605	0	370/374 (98.9304812834%)	A0A2V5HKL5	GroES-like protein	BO99DRAFT_404841	Aspergillus violaceofuscus CBS 115571	374		GO:0008270; GO:0016491	cellular organisms;Eukaryota;Opisthokonta;Fungi;Dikarya;Ascomycota;saccharomyceta;Pezizomycotina;leotiomyceta;Eurotiomycetes;Eurotiomycetidae;Eurotiales (green and blue molds);Aspergillaceae;Aspergillus;Aspergillus violaceofuscus;Aspergillus violaceofuscus CBS 115571	PF08240;PF00107;	IPR013149;IPR013154;IPR002328;IPR011032;IPR036291;IPR020843;	PS00059;
BCC199	acu00019_5_BCC199	A0A0B8N2F9_9EURO	959.133	0	590/763 (77.3263433814%)	A0A0B8N2F9	AAA domain-containing protein	TCE0_050r18165	Talaromyces cellulolyticus	760		GO:0005524	cellular organisms;Eukaryota;Opisthokonta;Fungi;Dikarya;Ascomycota;saccharomyceta;Pezizomycotina;leotiomyceta;Eurotiomycetes;Eurotiomycetidae;Eurotiales (green and blue molds);Trichocomaceae;Talaromyces;Talaromyces cellulolyticus	PF00004;	IPR003593;IPR003959;IPR027417;
BCC199	acu00019_3_BCC199	A0A2V5H6A3_9EURO	1042.72	0	545/591 (92.2165820643%)	A0A2V5H6A3	P-loop containing nucleoside triphosphate hydrolase protein	BO99DRAFT_424808	Aspergillus violaceofuscus CBS 115571	593		GO:0005524; GO:0016787	cellular organisms;Eukaryota;Opisthokonta;Fungi;Dikarya;Ascomycota;saccharomyceta;Pezizomycotina;leotiomyceta;Eurotiomycetes;Eurotiomycetidae;Eurotiales (green and blue molds);Aspergillaceae;Aspergillus;Aspergillus violaceofuscus;Aspergillus violaceofuscus CBS 115571	PF00004;	IPR003593;IPR003959;IPR027417;
BCC199	acu00019_4_BCC199	A0A319CRH0_9EURO	735.717	0	459/623 (73.6757624398%)	A0A319CRH0	P-loop containing nucleoside triphosphate hydrolase protein	BO71DRAFT_392698	Aspergillus ellipticus CBS 707.79	611		GO:0005524; GO:0016787	cellular organisms;Eukaryota;Opisthokonta;Fungi;Dikarya;Ascomycota;saccharomyceta;Pezizomycotina;leotiomyceta;Eurotiomycetes;Eurotiomycetidae;Eurotiales (green and blue molds);Aspergillaceae;Aspergillus;Aspergillus ellipticus;Aspergillus ellipticus CBS 707.79	PF00004;	IPR003593;IPR003959;IPR027417;
BCC199	acu00019_1_BCC199	A0A2V5HVU1_9EURO	1136.71	0	572/606 (94.3894389439%)	A0A2V5HVU1	AAA family ATPase	BP00DRAFT_488687	Aspergillus indologenus CBS 114.80	600		GO:0005524	cellular organisms;Eukaryota;Opisthokonta;Fungi;Dikarya;Ascomycota;saccharomyceta;Pezizomycotina;leotiomyceta;Eurotiomycetes;Eurotiomycetidae;Eurotiales (green and blue molds);Aspergillaceae;Aspergillus;Aspergillus indologenus;Aspergillus indologenus CBS 114.80	PF00004;	IPR003593;IPR003959;IPR027417;
BCC199	acu00019_2_BCC199	A0A1L9RSZ8_ASPWE	827.395	0	476/586 (81.228668942%)	A0A1L9RSZ8	AAA domain-containing protein	ASPWEDRAFT_179685	Aspergillus wentii DTO 134E9	602		GO:0005524	cellular organisms;Eukaryota;Opisthokonta;Fungi;Dikarya;Ascomycota;saccharomyceta;Pezizomycotina;leotiomyceta;Eurotiomycetes;Eurotiomycetidae;Eurotiales (green and blue molds);Aspergillaceae;Aspergillus;Aspergillus wentii;Aspergillus wentii DTO 134E9	PF00004;	IPR003593;IPR003959;IPR027417;
BCC199	acu00020_5_BCC199	A0A1L9WK91_ASPAC	719.539	0	361/363 (99.4490358127%)	A0A1L9WK91	Glycoside hydrolase family 28 protein	ASPACDRAFT_46746	Aspergillus aculeatus ATCC 16872	363		GO:0004650; GO:0005576; GO:0005975; GO:0071555	cellular organisms;Eukaryota;Opisthokonta;Fungi;Dikarya;Ascomycota;saccharomyceta;Pezizomycotina;leotiomyceta;Eurotiomycetes;Eurotiomycetidae;Eurotiales (green and blue molds);Aspergillaceae;Aspergillus;Aspergillus aculeatus;Aspergillus aculeatus ATCC 16872	PF00295;	IPR000743;IPR006626;IPR012334;IPR011050;	PS00502;
BCC199	acu00020_2_BCC199	A0A2V5IN66_9EURO	702.59	0	377/380 (99.2105263158%)	A0A2V5IN66	Polygalacturonase	BP00DRAFT_218473	Aspergillus indologenus CBS 114.80	380		GO:0004650; GO:0005576; GO:0005975; GO:0071555	cellular organisms;Eukaryota;Opisthokonta;Fungi;Dikarya;Ascomycota;saccharomyceta;Pezizomycotina;leotiomyceta;Eurotiomycetes;Eurotiomycetidae;Eurotiales (green and blue molds);Aspergillaceae;Aspergillus;Aspergillus indologenus;Aspergillus indologenus CBS 114.80	PF00295;	IPR000743;IPR006626;IPR012334;IPR011050;	PS00502;
BCC199	acu00020_1_BCC199	PGLRC_ASPAC	765.763	0	381/384 (99.21875%)	Q70HJ3	Probable endopolygalacturonase C (PGC) (EC 3.2.1.15) (Pectinase 3) (Pectinase C) (Polygalacturonase C) (Polygalacturonase III) (PG-III)	pgaC pg3	Aspergillus aculeatus	384	3.2.1.15	GO:0004650; GO:0005576; GO:0045490; GO:0071555	cellular organisms;Eukaryota;Opisthokonta;Fungi;Dikarya;Ascomycota;saccharomyceta;Pezizomycotina;leotiomyceta;Eurotiomycetes;Eurotiomycetidae;Eurotiales (green and blue molds);Aspergillaceae;Aspergillus;Aspergillus aculeatus	PF00295;	IPR000743;IPR006626;IPR012334;IPR011050;
BCC199	acu00020_3_BCC199	A0A2V5HPD2_9EURO	743.036	0	366/368 (99.4565217391%)	A0A2V5HPD2	Uncharacterized protein	BO99DRAFT_461964	Aspergillus violaceofuscus CBS 115571	368		GO:0004650; GO:0005576; GO:0005975; GO:0071555	cellular organisms;Eukaryota;Opisthokonta;Fungi;Dikarya;Ascomycota;saccharomyceta;Pezizomycotina;leotiomyceta;Eurotiomycetes;Eurotiomycetidae;Eurotiales (green and blue molds);Aspergillaceae;Aspergillus;Aspergillus violaceofuscus;Aspergillus violaceofuscus CBS 115571	PF00295;	IPR000743;IPR006626;IPR012334;IPR011050;	PS00502;
BCC199	acu00020_4_BCC199	A0A1L9WZR8_ASPAC	727.628	0	368/369 (99.72899729%)	A0A1L9WZR8	Uncharacterized protein	ASPACDRAFT_41638	Aspergillus aculeatus ATCC 16872	369		GO:0004650; GO:0005576; GO:0005975; GO:0071555	cellular organisms;Eukaryota;Opisthokonta;Fungi;Dikarya;Ascomycota;saccharomyceta;Pezizomycotina;leotiomyceta;Eurotiomycetes;Eurotiomycetidae;Eurotiales (green and blue molds);Aspergillaceae;Aspergillus;Aspergillus aculeatus;Aspergillus aculeatus ATCC 16872	PF00295;	IPR000743;IPR006626;IPR012334;IPR011050;	PS00502;
BCC199	acu00020_6_BCC199	A0A2V5IKZ1_9EURO	718.383	0	359/362 (99.1712707182%)	A0A2V5IKZ1	Putative endopolygalacturonase II	BP00DRAFT_462499	Aspergillus indologenus CBS 114.80	362		GO:0004650; GO:0005576; GO:0005975; GO:0071555	cellular organisms;Eukaryota;Opisthokonta;Fungi;Dikarya;Ascomycota;saccharomyceta;Pezizomycotina;leotiomyceta;Eurotiomycetes;Eurotiomycetidae;Eurotiales (green and blue molds);Aspergillaceae;Aspergillus;Aspergillus indologenus;Aspergillus indologenus CBS 114.80	PF00295;	IPR000743;IPR006626;IPR012334;IPR011050;	PS00502;
BCC199	acu00020_7_BCC199	A0A2V5GWY9_9EURO	726.472	0	366/369 (99.1869918699%)	A0A2V5GWY9	Endo-polygalacturonase A pgaA	BO99DRAFT_341171	Aspergillus violaceofuscus CBS 115571	369		GO:0004650; GO:0005576; GO:0005975; GO:0071555	cellular organisms;Eukaryota;Opisthokonta;Fungi;Dikarya;Ascomycota;saccharomyceta;Pezizomycotina;leotiomyceta;Eurotiomycetes;Eurotiomycetidae;Eurotiales (green and blue molds);Aspergillaceae;Aspergillus;Aspergillus violaceofuscus;Aspergillus violaceofuscus CBS 115571	PF00295;	IPR000743;IPR006626;IPR012334;IPR011050;	PS00502;
BCC199	acu00660_2_BCC199	A0A319CMI0_9EURO	586.26	0	308/340 (90.5882352941%)	A0A319CMI0	NAD(P)-binding protein	BO82DRAFT_330427	Aspergillus uvarum CBS 121591	347		GO:0016491	cellular organisms;Eukaryota;Opisthokonta;Fungi;Dikarya;Ascomycota;saccharomyceta;Pezizomycotina;leotiomyceta;Eurotiomycetes;Eurotiomycetidae;Eurotiales (green and blue molds);Aspergillaceae;Aspergillus;Aspergillus uvarum;Aspergillus uvarum CBS 121591	PF08240;PF00107;	IPR013149;IPR013154;IPR011032;IPR036291;IPR020843;
BCC199	acu00661_2_BCC199	A0A2V5HGR4_9EURO	1110.52	0	564/590 (95.593220339%)	A0A2V5HGR4	MFS general substrate transporter	BO99DRAFT_375849	Aspergillus violaceofuscus CBS 115571	590		GO:0016021; GO:0055085	cellular organisms;Eukaryota;Opisthokonta;Fungi;Dikarya;Ascomycota;saccharomyceta;Pezizomycotina;leotiomyceta;Eurotiomycetes;Eurotiomycetidae;Eurotiales (green and blue molds);Aspergillaceae;Aspergillus;Aspergillus violaceofuscus;Aspergillus violaceofuscus CBS 115571	PF07690;	IPR011701;IPR036259;IPR001411;
BCC199	acu00661_1_BCC199	A0A2V5H5M8_9EURO	1214.13	0	593/594 (99.8316498316%)	A0A2V5H5M8	MFS general substrate transporter	BO99DRAFT_210567	Aspergillus violaceofuscus CBS 115571	594		GO:0016021; GO:0055085	cellular organisms;Eukaryota;Opisthokonta;Fungi;Dikarya;Ascomycota;saccharomyceta;Pezizomycotina;leotiomyceta;Eurotiomycetes;Eurotiomycetidae;Eurotiales (green and blue molds);Aspergillaceae;Aspergillus;Aspergillus violaceofuscus;Aspergillus violaceofuscus CBS 115571	PF07690;	IPR011701;IPR036259;IPR001411;
BCC199	acu00662_2_BCC199	A0A2V5IC32_9EURO	213.772	2.00265e-69	110/114 (96.4912280702%)	A0A2V5IC32	Uncharacterized protein	BP00DRAFT_467166	Aspergillus indologenus CBS 114.80	114			cellular organisms;Eukaryota;Opisthokonta;Fungi;Dikarya;Ascomycota;saccharomyceta;Pezizomycotina;leotiomyceta;Eurotiomycetes;Eurotiomycetidae;Eurotiales (green and blue molds);Aspergillaceae;Aspergillus;Aspergillus indologenus;Aspergillus indologenus CBS 114.80
BCC199	acu00662_1_BCC199	A0A2V5HN81_9EURO	192.586	3.16804e-60	115/130 (88.4615384615%)	A0A2V5HN81	Uncharacterized protein (Fragment)	BO99DRAFT_462214	Aspergillus violaceofuscus CBS 115571	159			cellular organisms;Eukaryota;Opisthokonta;Fungi;Dikarya;Ascomycota;saccharomyceta;Pezizomycotina;leotiomyceta;Eurotiomycetes;Eurotiomycetidae;Eurotiales (green and blue molds);Aspergillaceae;Aspergillus;Aspergillus violaceofuscus;Aspergillus violaceofuscus CBS 115571
BCC199	acu00663_1_BCC199	A0A1L9X4X9_ASPAC	494.197	3.69397e-174	260/293 (88.7372013652%)	A0A1L9X4X9	F-box domain-containing protein	ASPACDRAFT_111286	Aspergillus aculeatus ATCC 16872	293			cellular organisms;Eukaryota;Opisthokonta;Fungi;Dikarya;Ascomycota;saccharomyceta;Pezizomycotina;leotiomyceta;Eurotiomycetes;Eurotiomycetidae;Eurotiales (green and blue molds);Aspergillaceae;Aspergillus;Aspergillus aculeatus;Aspergillus aculeatus ATCC 16872	PF00646;	IPR036047;IPR001810;
BCC199	acu00663_2_BCC199	A0A2V5JA59_9EURO	543.117	0	268/282 (95.0354609929%)	A0A2V5JA59	Uncharacterized protein	BP00DRAFT_480627	Aspergillus indologenus CBS 114.80	282			cellular organisms;Eukaryota;Opisthokonta;Fungi;Dikarya;Ascomycota;saccharomyceta;Pezizomycotina;leotiomyceta;Eurotiomycetes;Eurotiomycetidae;Eurotiales (green and blue molds);Aspergillaceae;Aspergillus;Aspergillus indologenus;Aspergillus indologenus CBS 114.80
BCC199	acu00664_2_BCC199	A0A2V5JDN4_9EURO	1240.71	0	644/732 (87.9781420765%)	A0A2V5JDN4	Glycoside hydrolase	BP00DRAFT_338084	Aspergillus indologenus CBS 114.80	792		GO:0004553; GO:0005975	cellular organisms;Eukaryota;Opisthokonta;Fungi;Dikarya;Ascomycota;saccharomyceta;Pezizomycotina;leotiomyceta;Eurotiomycetes;Eurotiomycetidae;Eurotiales (green and blue molds);Aspergillaceae;Aspergillus;Aspergillus indologenus;Aspergillus indologenus CBS 114.80	PF14310;PF00933;PF01915;	IPR026891;IPR002772;IPR036881;IPR001764;IPR036962;IPR017853;IPR013783;
BCC199	acu00664_1_BCC199	A0A2V5I487_9EURO	1598.18	0	778/781 (99.6158770807%)	A0A2V5I487	Beta-glucosidase	BP00DRAFT_168962	Aspergillus indologenus CBS 114.80	781		GO:0004553; GO:0005975	cellular organisms;Eukaryota;Opisthokonta;Fungi;Dikarya;Ascomycota;saccharomyceta;Pezizomycotina;leotiomyceta;Eurotiomycetes;Eurotiomycetidae;Eurotiales (green and blue molds);Aspergillaceae;Aspergillus;Aspergillus indologenus;Aspergillus indologenus CBS 114.80	PF14310;PF00933;PF01915;	IPR026891;IPR002772;IPR036881;IPR001764;IPR036962;IPR017853;IPR013783;
BCC199	acu00665_1_BCC199	A0A2V5HLU2_9EURO	942.569	0	457/470 (97.2340425532%)	A0A2V5HLU2	Kynurenine aminotransferase	BO99DRAFT_377981	Aspergillus violaceofuscus CBS 115571	470		GO:0008483; GO:0009058; GO:0030170	cellular organisms;Eukaryota;Opisthokonta;Fungi;Dikarya;Ascomycota;saccharomyceta;Pezizomycotina;leotiomyceta;Eurotiomycetes;Eurotiomycetidae;Eurotiales (green and blue molds);Aspergillaceae;Aspergillus;Aspergillus violaceofuscus;Aspergillus violaceofuscus CBS 115571	PF00155;	IPR004839;IPR015424;IPR015422;IPR015421;
BCC199	acu00666_1_BCC199	A0A395HKF8_ASPHC	1166.37	0	595/606 (98.1848184818%)	A0A395HKF8	Gamma-glutamyltranspeptidase	BO97DRAFT_473239	Aspergillus homomorphus (strain CBS 101889)	606			cellular organisms;Eukaryota;Opisthokonta;Fungi;Dikarya;Ascomycota;saccharomyceta;Pezizomycotina;leotiomyceta;Eurotiomycetes;Eurotiomycetidae;Eurotiales (green and blue molds);Aspergillaceae;Aspergillus;Aspergillus homomorphus;Aspergillus homomorphus (strain CBS 101889)		IPR029055;
BCC199	acu00666_2_BCC199	A0A317X9N0_9EURO	701.434	0	404/528 (76.5151515152%)	A0A317X9N0	Gamma-glutamyltranspeptidase	BO94DRAFT_483917	Aspergillus sclerotioniger CBS 115572	606			cellular organisms;Eukaryota;Opisthokonta;Fungi;Dikarya;Ascomycota;saccharomyceta;Pezizomycotina;leotiomyceta;Eurotiomycetes;Eurotiomycetidae;Eurotiales (green and blue molds);Aspergillaceae;Aspergillus;Aspergillus sclerotioniger;Aspergillus sclerotioniger CBS 115572		IPR029055;
BCC199	acu00667_1_BCC199	A0A2V5HI24_9EURO	886.33	0	422/422 (100.0%)	A0A2V5HI24	Mitogen-activated protein kinase (EC 2.7.11.24)	BO99DRAFT_243963	Aspergillus violaceofuscus CBS 115571	422	2.7.11.24	GO:0004707; GO:0005524	cellular organisms;Eukaryota;Opisthokonta;Fungi;Dikarya;Ascomycota;saccharomyceta;Pezizomycotina;leotiomyceta;Eurotiomycetes;Eurotiomycetidae;Eurotiales (green and blue molds);Aspergillaceae;Aspergillus;Aspergillus violaceofuscus;Aspergillus violaceofuscus CBS 115571	PF00069;	IPR011009;IPR003527;IPR000719;IPR017441;IPR008271;	PS01351;PS00107;PS50011;PS00108;
BCC199	acu00667_2_BCC199	A0A319EKP4_9EURO	740.725	0	354/354 (100.0%)	A0A319EKP4	Mitogen-activated protein kinase (EC 2.7.11.24)	BO71DRAFT_47365	Aspergillus ellipticus CBS 707.79	354	2.7.11.24	GO:0004707; GO:0005524	cellular organisms;Eukaryota;Opisthokonta;Fungi;Dikarya;Ascomycota;saccharomyceta;Pezizomycotina;leotiomyceta;Eurotiomycetes;Eurotiomycetidae;Eurotiales (green and blue molds);Aspergillaceae;Aspergillus;Aspergillus ellipticus;Aspergillus ellipticus CBS 707.79	PF00069;	IPR011009;IPR003527;IPR000719;IPR017441;IPR008271;	PS01351;PS00107;PS50011;PS00108;
BCC199	acu00668_1_BCC199	A0A319CEJ5_9EURO	1232.24	0	616/647 (95.2086553323%)	A0A319CEJ5	Uncharacterized protein	BO82DRAFT_26009	Aspergillus uvarum CBS 121591	1179		GO:0005524	cellular organisms;Eukaryota;Opisthokonta;Fungi;Dikarya;Ascomycota;saccharomyceta;Pezizomycotina;leotiomyceta;Eurotiomycetes;Eurotiomycetidae;Eurotiales (green and blue molds);Aspergillaceae;Aspergillus;Aspergillus uvarum;Aspergillus uvarum CBS 121591	PF00271;PF00176;	IPR014001;IPR001650;IPR027417;IPR038718;IPR000330;IPR001841;IPR013083;	PS51192;PS51194;PS50089;
BCC199	acu00669_1_BCC199	A0A1L9WPL8_ASPAC	1151.35	0	626/712 (87.9213483146%)	A0A1L9WPL8	ANK_REP_REGION domain-containing protein	ASPACDRAFT_62375	Aspergillus aculeatus ATCC 16872	712			cellular organisms;Eukaryota;Opisthokonta;Fungi;Dikarya;Ascomycota;saccharomyceta;Pezizomycotina;leotiomyceta;Eurotiomycetes;Eurotiomycetidae;Eurotiales (green and blue molds);Aspergillaceae;Aspergillus;Aspergillus aculeatus;Aspergillus aculeatus ATCC 16872	PF12796;	IPR002110;IPR020683;IPR036770;	PS50297;PS50088;
BCC199	acu00670_1_BCC199	A0A2V5IN92_9EURO	582.408	0	287/287 (100.0%)	A0A2V5IN92	RTA1 like protein	BP00DRAFT_432978	Aspergillus indologenus CBS 114.80	287		GO:0016021	cellular organisms;Eukaryota;Opisthokonta;Fungi;Dikarya;Ascomycota;saccharomyceta;Pezizomycotina;leotiomyceta;Eurotiomycetes;Eurotiomycetidae;Eurotiales (green and blue molds);Aspergillaceae;Aspergillus;Aspergillus indologenus;Aspergillus indologenus CBS 114.80	PF04479;	IPR007568;
BCC199	acu00671_1_BCC199	A0A2V5H3S7_9EURO	1298.49	0	650/674 (96.4391691395%)	A0A2V5H3S7	Zn(2)-C6 fungal-type domain-containing protein	BO99DRAFT_423041	Aspergillus violaceofuscus CBS 115571	674		GO:0000981; GO:0003677; GO:0005634; GO:0006351; GO:0008270	cellular organisms;Eukaryota;Opisthokonta;Fungi;Dikarya;Ascomycota;saccharomyceta;Pezizomycotina;leotiomyceta;Eurotiomycetes;Eurotiomycetidae;Eurotiales (green and blue molds);Aspergillaceae;Aspergillus;Aspergillus violaceofuscus;Aspergillus violaceofuscus CBS 115571	PF04082;PF00172;	IPR007219;IPR001138;IPR036864;	PS00463;PS50048;
BCC199	acu00671_2_BCC199	A0A1L9X133_ASPAC	289.656	1.09612e-90	153/172 (88.9534883721%)	A0A1L9X133	Zn(2)-C6 fungal-type domain-containing protein	ASPACDRAFT_24719	Aspergillus aculeatus ATCC 16872	714		GO:0000981; GO:0003677; GO:0005634; GO:0006351; GO:0008270	cellular organisms;Eukaryota;Opisthokonta;Fungi;Dikarya;Ascomycota;saccharomyceta;Pezizomycotina;leotiomyceta;Eurotiomycetes;Eurotiomycetidae;Eurotiales (green and blue molds);Aspergillaceae;Aspergillus;Aspergillus aculeatus;Aspergillus aculeatus ATCC 16872	PF04082;PF00172;	IPR007219;IPR001138;IPR036864;	PS00463;PS50048;
BCC199	acu00672_1_BCC199	A0A2V5JAX3_9EURO	5949.39	0	2971/3096 (95.9625322997%)	A0A2V5JAX3	Acetyl-CoA synthetase-like protein	BP00DRAFT_445854	Aspergillus indologenus CBS 114.80	5434		GO:0016874; GO:0031177	cellular organisms;Eukaryota;Opisthokonta;Fungi;Dikarya;Ascomycota;saccharomyceta;Pezizomycotina;leotiomyceta;Eurotiomycetes;Eurotiomycetidae;Eurotiales (green and blue molds);Aspergillaceae;Aspergillus;Aspergillus indologenus;Aspergillus indologenus CBS 114.80	PF00501;PF00668;PF00550;	IPR010071;IPR036736;IPR020845;IPR000873;IPR042099;IPR023213;IPR001242;IPR020806;IPR009081;IPR006162;	PS00455;PS50075;PS00012;
BCC199	acu00673_2_BCC199	A0A2V5I5W3_9EURO	256.914	2.74684e-85	132/144 (91.6666666667%)	A0A2V5I5W3	Putative SUMO conjugating enzyme	BP00DRAFT_342127	Aspergillus indologenus CBS 114.80	146		GO:0005524; GO:0019789	cellular organisms;Eukaryota;Opisthokonta;Fungi;Dikarya;Ascomycota;saccharomyceta;Pezizomycotina;leotiomyceta;Eurotiomycetes;Eurotiomycetidae;Eurotiales (green and blue molds);Aspergillaceae;Aspergillus;Aspergillus indologenus;Aspergillus indologenus CBS 114.80	PF00179;	IPR027230;IPR000608;IPR023313;IPR016135;	PS00183;PS50127;
BCC199	acu00673_1_BCC199	A0A146FK33_9EURO	299.671	4.59401e-102	146/149 (97.9865771812%)	A0A146FK33	Ubiquitin-conjugating enzyme E2-18 kDa	RIB2604_02001280	Aspergillus luchuensis	149		GO:0005524; GO:0019789	cellular organisms;Eukaryota;Opisthokonta;Fungi;Dikarya;Ascomycota;saccharomyceta;Pezizomycotina;leotiomyceta;Eurotiomycetes;Eurotiomycetidae;Eurotiales (green and blue molds);Aspergillaceae;Aspergillus;Aspergillus luchuensis	PF00179;	IPR027230;IPR000608;IPR023313;IPR016135;	PS00183;PS50127;
BCC199	acu00674_1_BCC199	A0A319BZY4_9EURO	670.618	0	359/420 (85.4761904762%)	A0A319BZY4	Uncharacterized protein	BO82DRAFT_406071	Aspergillus uvarum CBS 121591	411		GO:0016021	cellular organisms;Eukaryota;Opisthokonta;Fungi;Dikarya;Ascomycota;saccharomyceta;Pezizomycotina;leotiomyceta;Eurotiomycetes;Eurotiomycetidae;Eurotiales (green and blue molds);Aspergillaceae;Aspergillus;Aspergillus uvarum;Aspergillus uvarum CBS 121591
BCC199	acu00674_2_BCC199	A0A2V5J400_9EURO	352.443	1.08204e-117	195/249 (78.313253012%)	A0A2V5J400	Uncharacterized protein	BP00DRAFT_394908	Aspergillus indologenus CBS 114.80	412		GO:0016021	cellular organisms;Eukaryota;Opisthokonta;Fungi;Dikarya;Ascomycota;saccharomyceta;Pezizomycotina;leotiomyceta;Eurotiomycetes;Eurotiomycetidae;Eurotiales (green and blue molds);Aspergillaceae;Aspergillus;Aspergillus indologenus;Aspergillus indologenus CBS 114.80
BCC199	acu00675_2_BCC199	A0A2V5H649_9EURO	795.038	0	400/427 (93.6768149883%)	A0A2V5H649	Putative MFS transporter	BO99DRAFT_459432	Aspergillus violaceofuscus CBS 115571	479		GO:0016021; GO:0055085	cellular organisms;Eukaryota;Opisthokonta;Fungi;Dikarya;Ascomycota;saccharomyceta;Pezizomycotina;leotiomyceta;Eurotiomycetes;Eurotiomycetidae;Eurotiales (green and blue molds);Aspergillaceae;Aspergillus;Aspergillus violaceofuscus;Aspergillus violaceofuscus CBS 115571	PF07690;	IPR011701;IPR020846;IPR036259;	PS50850;
BCC199	acu00675_1_BCC199	A0A1L9WRM3_ASPAC	965.296	0	480/505 (95.0495049505%)	A0A1L9WRM3	MFS domain-containing protein	ASPACDRAFT_121215	Aspergillus aculeatus ATCC 16872	497		GO:0016021; GO:0055085	cellular organisms;Eukaryota;Opisthokonta;Fungi;Dikarya;Ascomycota;saccharomyceta;Pezizomycotina;leotiomyceta;Eurotiomycetes;Eurotiomycetidae;Eurotiales (green and blue molds);Aspergillaceae;Aspergillus;Aspergillus aculeatus;Aspergillus aculeatus ATCC 16872	PF07690;	IPR011701;IPR020846;IPR036259;	PS50850;
BCC199	acu00676_1_BCC199	A0A2V5H8R2_9EURO	1408.66	0	725/746 (97.1849865952%)	A0A2V5H8R2	Uncharacterized protein	BO99DRAFT_337971	Aspergillus violaceofuscus CBS 115571	1340		GO:0003677; GO:0005634; GO:0006355; GO:0008237	cellular organisms;Eukaryota;Opisthokonta;Fungi;Dikarya;Ascomycota;saccharomyceta;Pezizomycotina;leotiomyceta;Eurotiomycetes;Eurotiomycetidae;Eurotiales (green and blue molds);Aspergillaceae;Aspergillus;Aspergillus violaceofuscus;Aspergillus violaceofuscus CBS 115571	PF05920;PF07687;PF00291;PF01546;	IPR001261;IPR036264;IPR009057;IPR001356;IPR008422;IPR002933;IPR011650;IPR001926;IPR036052;IPR013087;	PS00758;PS50071;PS00028;PS50157;
BCC199	acu00677_1_BCC199	A0A2V5H1D5_9EURO	3530.73	0	1770/1798 (98.4427141268%)	A0A2V5H1D5	Glycosyl transferase	BO99DRAFT_194421	Aspergillus violaceofuscus CBS 115571	2817		GO:0016021; GO:0016740	cellular organisms;Eukaryota;Opisthokonta;Fungi;Dikarya;Ascomycota;saccharomyceta;Pezizomycotina;leotiomyceta;Eurotiomycetes;Eurotiomycetidae;Eurotiales (green and blue molds);Aspergillaceae;Aspergillus;Aspergillus violaceofuscus;Aspergillus violaceofuscus CBS 115571	PF00534;	IPR001296;
BCC199	acu00678_1_BCC199	A0A2V5H0G7_9EURO	821.617	0	415/425 (97.6470588235%)	A0A2V5H0G7	Oxidoreductase	BO99DRAFT_193987	Aspergillus violaceofuscus CBS 115571	425		GO:0071949	cellular organisms;Eukaryota;Opisthokonta;Fungi;Dikarya;Ascomycota;saccharomyceta;Pezizomycotina;leotiomyceta;Eurotiomycetes;Eurotiomycetidae;Eurotiales (green and blue molds);Aspergillaceae;Aspergillus;Aspergillus violaceofuscus;Aspergillus violaceofuscus CBS 115571	PF01494;	IPR002938;IPR036188;
BCC199	acu00678_2_BCC199	R8BV91_TOGMI	568.926	0	324/411 (78.8321167883%)	R8BV91	Putative oxidoreductase protein	UCRPA7_1129	Togninia minima (strain UCR-PA7) (Esca disease fungus) (Phaeoacremonium aleophilum)	406		GO:0071949	cellular organisms;Eukaryota;Opisthokonta;Fungi;Dikarya;Ascomycota;saccharomyceta;Pezizomycotina;leotiomyceta;sordariomyceta;Sordariomycetes;Sordariomycetidae;Togniniales;Togniniaceae;Phaeoacremonium;Phaeoacremonium minimum;Togninia minima (strain UCR-PA7) (Esca disease fungus) (Phaeoacremonium aleophilum)	PF01494;	IPR002938;IPR036188;
BCC199	acu00679_1_BCC199	A0A2V5H1G5_9EURO	468.003	9.78802e-165	242/265 (91.320754717%)	A0A2V5H1G5	Metallo-hydrolase/oxidoreductase	BO99DRAFT_468073	Aspergillus violaceofuscus CBS 115571	265		GO:0016787	cellular organisms;Eukaryota;Opisthokonta;Fungi;Dikarya;Ascomycota;saccharomyceta;Pezizomycotina;leotiomyceta;Eurotiomycetes;Eurotiomycetidae;Eurotiales (green and blue molds);Aspergillaceae;Aspergillus;Aspergillus violaceofuscus;Aspergillus violaceofuscus CBS 115571	PF12706;	IPR001279;IPR036866;
BCC199	acu00680_1_BCC199	A0A319C3R8_9EURO	914.45	0	463/484 (95.6611570248%)	A0A319C3R8	Uncharacterized protein (Fragment)	BO82DRAFT_314167	Aspergillus uvarum CBS 121591	484			cellular organisms;Eukaryota;Opisthokonta;Fungi;Dikarya;Ascomycota;saccharomyceta;Pezizomycotina;leotiomyceta;Eurotiomycetes;Eurotiomycetidae;Eurotiales (green and blue molds);Aspergillaceae;Aspergillus;Aspergillus uvarum;Aspergillus uvarum CBS 121591	PF14269;	IPR039535;IPR011047;
BCC199	acu00681_1_BCC199	A0A2V5IF01_9EURO	806.209	0	437/490 (89.1836734694%)	A0A2V5IF01	Uncharacterized protein	BP00DRAFT_363051	Aspergillus indologenus CBS 114.80	661			cellular organisms;Eukaryota;Opisthokonta;Fungi;Dikarya;Ascomycota;saccharomyceta;Pezizomycotina;leotiomyceta;Eurotiomycetes;Eurotiomycetidae;Eurotiales (green and blue molds);Aspergillaceae;Aspergillus;Aspergillus indologenus;Aspergillus indologenus CBS 114.80
BCC199	acu00681_2_BCC199	A0A2V5HVP8_9EURO	796.964	0	447/564 (79.2553191489%)	A0A2V5HVP8	Uncharacterized protein	BP00DRAFT_488680	Aspergillus indologenus CBS 114.80	552			cellular organisms;Eukaryota;Opisthokonta;Fungi;Dikarya;Ascomycota;saccharomyceta;Pezizomycotina;leotiomyceta;Eurotiomycetes;Eurotiomycetidae;Eurotiales (green and blue molds);Aspergillaceae;Aspergillus;Aspergillus indologenus;Aspergillus indologenus CBS 114.80
BCC199	acu00682_1_BCC199	A0A2V5J155_9EURO	659.448	0	324/334 (97.005988024%)	A0A2V5J155	Short-chain dehydrogenases/reductase	BP00DRAFT_388674	Aspergillus indologenus CBS 114.80	334			cellular organisms;Eukaryota;Opisthokonta;Fungi;Dikarya;Ascomycota;saccharomyceta;Pezizomycotina;leotiomyceta;Eurotiomycetes;Eurotiomycetidae;Eurotiales (green and blue molds);Aspergillaceae;Aspergillus;Aspergillus indologenus;Aspergillus indologenus CBS 114.80	PF00106;	IPR036291;IPR002347;
BCC199	acu00683_1_BCC199	A0A2V5HU78_9EURO	283.108	4.15831e-96	134/135 (99.2592592593%)	A0A2V5HU78	YjgF-like protein	BP00DRAFT_410223	Aspergillus indologenus CBS 114.80	135			cellular organisms;Eukaryota;Opisthokonta;Fungi;Dikarya;Ascomycota;saccharomyceta;Pezizomycotina;leotiomyceta;Eurotiomycetes;Eurotiomycetidae;Eurotiales (green and blue molds);Aspergillaceae;Aspergillus;Aspergillus indologenus;Aspergillus indologenus CBS 114.80	PF01042;	IPR035959;IPR006175;
BCC199	acu00684_1_BCC199	A0A2V5I4D7_9EURO	869.381	0	450/508 (88.5826771654%)	A0A2V5I4D7	Uncharacterized protein	BP00DRAFT_343483	Aspergillus indologenus CBS 114.80	508			cellular organisms;Eukaryota;Opisthokonta;Fungi;Dikarya;Ascomycota;saccharomyceta;Pezizomycotina;leotiomyceta;Eurotiomycetes;Eurotiomycetidae;Eurotiales (green and blue molds);Aspergillaceae;Aspergillus;Aspergillus indologenus;Aspergillus indologenus CBS 114.80
BCC199	acu00685_1_BCC199	A0A2V5H8N7_9EURO	327.405	3.2078e-112	163/174 (93.6781609195%)	A0A2V5H8N7	Uncharacterized protein	BO99DRAFT_104408	Aspergillus violaceofuscus CBS 115571	174		GO:0016831	cellular organisms;Eukaryota;Opisthokonta;Fungi;Dikarya;Ascomycota;saccharomyceta;Pezizomycotina;leotiomyceta;Eurotiomycetes;Eurotiomycetidae;Eurotiales (green and blue molds);Aspergillaceae;Aspergillus;Aspergillus violaceofuscus;Aspergillus violaceofuscus CBS 115571	PF05870;	IPR012674;IPR008729;
BCC199	acu00685_2_BCC199	A0A2V5GYM2_9EURO	337.806	1.92138e-116	166/173 (95.9537572254%)	A0A2V5GYM2	Phenol acid carboxylase	BO99DRAFT_340653	Aspergillus violaceofuscus CBS 115571	173		GO:0016831	cellular organisms;Eukaryota;Opisthokonta;Fungi;Dikarya;Ascomycota;saccharomyceta;Pezizomycotina;leotiomyceta;Eurotiomycetes;Eurotiomycetidae;Eurotiales (green and blue molds);Aspergillaceae;Aspergillus;Aspergillus violaceofuscus;Aspergillus violaceofuscus CBS 115571	PF05870;	IPR012674;IPR008729;
BCC199	acu00686_1_BCC199	A0A2V5IRC7_9EURO	1118.22	0	569/614 (92.671009772%)	A0A2V5IRC7	Fungal_trans domain-containing protein	BP00DRAFT_457186	Aspergillus indologenus CBS 114.80	607		GO:0000981; GO:0003677; GO:0005634; GO:0006351; GO:0008270	cellular organisms;Eukaryota;Opisthokonta;Fungi;Dikarya;Ascomycota;saccharomyceta;Pezizomycotina;leotiomyceta;Eurotiomycetes;Eurotiomycetidae;Eurotiales (green and blue molds);Aspergillaceae;Aspergillus;Aspergillus indologenus;Aspergillus indologenus CBS 114.80	PF04082;	IPR007219;IPR001138;
BCC199	acu00687_1_BCC199	A0A101MFV0_9EURO	1320.84	0	938/1430 (65.5944055944%)	A0A101MFV0	Goodbye domain-containing protein	ACN42_g7534	Penicillium freii	1425			cellular organisms;Eukaryota;Opisthokonta;Fungi;Dikarya;Ascomycota;saccharomyceta;Pezizomycotina;leotiomyceta;Eurotiomycetes;Eurotiomycetidae;Eurotiales (green and blue molds);Aspergillaceae;Penicillium;Penicillium freii	PF17109;	IPR031350;IPR027417;IPR011990;
BCC199	acu00688_1_BCC199	A0A319DAY1_9EURO	1255.35	0	611/615 (99.3495934959%)	A0A319DAY1	Uncharacterized protein	BO82DRAFT_328672	Aspergillus uvarum CBS 121591	615		GO:0005507; GO:0016021; GO:0016491	cellular organisms;Eukaryota;Opisthokonta;Fungi;Dikarya;Ascomycota;saccharomyceta;Pezizomycotina;leotiomyceta;Eurotiomycetes;Eurotiomycetidae;Eurotiales (green and blue molds);Aspergillaceae;Aspergillus;Aspergillus uvarum;Aspergillus uvarum CBS 121591	PF00394;PF07731;PF07732;	IPR001117;IPR011706;IPR011707;IPR033138;IPR002355;IPR008972;	PS00079;PS00080;
BCC199	acu00689_1_BCC199	A0A1L9WJK3_ASPAC	759.214	0	373/376 (99.2021276596%)	A0A1L9WJK3	Uncharacterized protein	ASPACDRAFT_1859558	Aspergillus aculeatus ATCC 16872	376		GO:0005381; GO:0033573	cellular organisms;Eukaryota;Opisthokonta;Fungi;Dikarya;Ascomycota;saccharomyceta;Pezizomycotina;leotiomyceta;Eurotiomycetes;Eurotiomycetidae;Eurotiales (green and blue molds);Aspergillaceae;Aspergillus;Aspergillus aculeatus;Aspergillus aculeatus ATCC 16872	PF03239;	IPR004923;IPR036259;
BCC199	acu00690_2_BCC199	A0A2V5I854_9EURO	335.495	1.92358e-109	183/224 (81.6964285714%)	A0A2V5I854	Uncharacterized protein	BO99DRAFT_341620	Aspergillus violaceofuscus CBS 115571	564			cellular organisms;Eukaryota;Opisthokonta;Fungi;Dikarya;Ascomycota;saccharomyceta;Pezizomycotina;leotiomyceta;Eurotiomycetes;Eurotiomycetidae;Eurotiales (green and blue molds);Aspergillaceae;Aspergillus;Aspergillus violaceofuscus;Aspergillus violaceofuscus CBS 115571
BCC199	acu00690_1_BCC199	A0A319CT04_9EURO	523.472	0	280/326 (85.8895705521%)	A0A319CT04	TLDc domain-containing protein	BO82DRAFT_335324	Aspergillus uvarum CBS 121591	562			cellular organisms;Eukaryota;Opisthokonta;Fungi;Dikarya;Ascomycota;saccharomyceta;Pezizomycotina;leotiomyceta;Eurotiomycetes;Eurotiomycetidae;Eurotiales (green and blue molds);Aspergillaceae;Aspergillus;Aspergillus uvarum;Aspergillus uvarum CBS 121591	PF07534;	IPR006571;
BCC199	acu00691_1_BCC199	A0A2V5I0P6_9EURO	1636.31	0	805/819 (98.2905982906%)	A0A2V5I0P6	Fn3_like domain-containing protein (Fragment)	BP00DRAFT_480919	Aspergillus indologenus CBS 114.80	819		GO:0004553; GO:0005975	cellular organisms;Eukaryota;Opisthokonta;Fungi;Dikarya;Ascomycota;saccharomyceta;Pezizomycotina;leotiomyceta;Eurotiomycetes;Eurotiomycetidae;Eurotiales (green and blue molds);Aspergillaceae;Aspergillus;Aspergillus indologenus;Aspergillus indologenus CBS 114.80	PF14310;PF00933;PF01915;	IPR026891;IPR002772;IPR036881;IPR001764;IPR036962;IPR017853;IPR013783;
BCC199	acu00691_2_BCC199	A0A2V5H2Y2_9EURO	691.804	0	359/432 (83.1018518519%)	A0A2V5H2Y2	Beta-glucosidase G	BO99DRAFT_340613	Aspergillus violaceofuscus CBS 115571	800		GO:0004553; GO:0005975	cellular organisms;Eukaryota;Opisthokonta;Fungi;Dikarya;Ascomycota;saccharomyceta;Pezizomycotina;leotiomyceta;Eurotiomycetes;Eurotiomycetidae;Eurotiales (green and blue molds);Aspergillaceae;Aspergillus;Aspergillus violaceofuscus;Aspergillus violaceofuscus CBS 115571	PF14310;PF00933;PF01915;	IPR026891;IPR002772;IPR036881;IPR001764;IPR036962;IPR017853;IPR013783;
BCC199	acu00692_1_BCC199	A0A1L9U7C6_ASPBC	508.064	3.92789e-178	285/330 (86.3636363636%)	A0A1L9U7C6	NmrA domain-containing protein	ASPBRDRAFT_47640	Aspergillus brasiliensis (strain CBS 101740 / IMI 381727 / IBT 21946)	333			cellular organisms;Eukaryota;Opisthokonta;Fungi;Dikarya;Ascomycota;saccharomyceta;Pezizomycotina;leotiomyceta;Eurotiomycetes;Eurotiomycetidae;Eurotiales (green and blue molds);Aspergillaceae;Aspergillus;Aspergillus brasiliensis;Aspergillus brasiliensis (strain CBS 101740 / IMI 381727 / IBT 21946)	PF05368;	IPR036291;IPR008030;
BCC199	acu00692_2_BCC199	A0A317W777_ASPEC	615.535	0	310/336 (92.2619047619%)	A0A317W777	NmrA-like family protein	BO83DRAFT_375309	Aspergillus eucalypticola (strain CBS 122712 / IBT 29274)	338			cellular organisms;Eukaryota;Opisthokonta;Fungi;Dikarya;Ascomycota;saccharomyceta;Pezizomycotina;leotiomyceta;Eurotiomycetes;Eurotiomycetidae;Eurotiales (green and blue molds);Aspergillaceae;Aspergillus;Aspergillus eucalypticola;Aspergillus eucalypticola (strain CBS 122712 / IBT 29274)	PF05368;	IPR036291;IPR008030;
BCC199	acu00693_2_BCC199	A0A317WAI8_ASPEC	624.78	0	400/539 (74.2115027829%)	A0A317WAI8	Uncharacterized protein	BO83DRAFT_434499	Aspergillus eucalypticola (strain CBS 122712 / IBT 29274)	521		GO:0016747	cellular organisms;Eukaryota;Opisthokonta;Fungi;Dikarya;Ascomycota;saccharomyceta;Pezizomycotina;leotiomyceta;Eurotiomycetes;Eurotiomycetidae;Eurotiales (green and blue molds);Aspergillaceae;Aspergillus;Aspergillus eucalypticola;Aspergillus eucalypticola (strain CBS 122712 / IBT 29274)	PF02458;	IPR023213;IPR003480;
BCC199	acu00693_1_BCC199	A0A1L9WEW7_ASPAC	892.878	0	471/524 (89.8854961832%)	A0A1L9WEW7	Uncharacterized protein	ASPACDRAFT_55634	Aspergillus aculeatus ATCC 16872	503		GO:0016747	cellular organisms;Eukaryota;Opisthokonta;Fungi;Dikarya;Ascomycota;saccharomyceta;Pezizomycotina;leotiomyceta;Eurotiomycetes;Eurotiomycetidae;Eurotiales (green and blue molds);Aspergillaceae;Aspergillus;Aspergillus aculeatus;Aspergillus aculeatus ATCC 16872	PF02458;	IPR023213;IPR003480;
BCC199	acu00694_2_BCC199	A0A2V5GXF6_9EURO	273.092	5.6036e-90	142/166 (85.5421686747%)	A0A2V5GXF6	Uncharacterized protein	BO99DRAFT_425259	Aspergillus violaceofuscus CBS 115571	214			cellular organisms;Eukaryota;Opisthokonta;Fungi;Dikarya;Ascomycota;saccharomyceta;Pezizomycotina;leotiomyceta;Eurotiomycetes;Eurotiomycetidae;Eurotiales (green and blue molds);Aspergillaceae;Aspergillus;Aspergillus violaceofuscus;Aspergillus violaceofuscus CBS 115571
BCC199	acu00694_1_BCC199	A0A1L9WTN5_ASPAC	375.941	1.65813e-129	188/208 (90.3846153846%)	A0A1L9WTN5	Uncharacterized protein	ASPACDRAFT_119158	Aspergillus aculeatus ATCC 16872	210			cellular organisms;Eukaryota;Opisthokonta;Fungi;Dikarya;Ascomycota;saccharomyceta;Pezizomycotina;leotiomyceta;Eurotiomycetes;Eurotiomycetidae;Eurotiales (green and blue molds);Aspergillaceae;Aspergillus;Aspergillus aculeatus;Aspergillus aculeatus ATCC 16872
BCC199	acu00695_2_BCC199	A0A2V5I7M3_9EURO	1402.5	0	728/741 (98.2456140351%)	A0A2V5I7M3	MACPF domain-containing protein	BP00DRAFT_471925	Aspergillus indologenus CBS 114.80	742			cellular organisms;Eukaryota;Opisthokonta;Fungi;Dikarya;Ascomycota;saccharomyceta;Pezizomycotina;leotiomyceta;Eurotiomycetes;Eurotiomycetidae;Eurotiales (green and blue molds);Aspergillaceae;Aspergillus;Aspergillus indologenus;Aspergillus indologenus CBS 114.80	PF01823;	IPR020864;
BCC199	acu00695_1_BCC199	A0A1L9WS54_ASPAC	1174.84	0	693/831 (83.3935018051%)	A0A1L9WS54	MACPF domain-containing protein	ASPACDRAFT_61603	Aspergillus aculeatus ATCC 16872	808			cellular organisms;Eukaryota;Opisthokonta;Fungi;Dikarya;Ascomycota;saccharomyceta;Pezizomycotina;leotiomyceta;Eurotiomycetes;Eurotiomycetidae;Eurotiales (green and blue molds);Aspergillaceae;Aspergillus;Aspergillus aculeatus;Aspergillus aculeatus ATCC 16872	PF01823;	IPR020864;
BCC199	acu00696_1_BCC199	A0A2V5GRR6_9EURO	1157.51	0	590/615 (95.9349593496%)	A0A2V5GRR6	Uncharacterized protein	BO99DRAFT_346332	Aspergillus violaceofuscus CBS 115571	610		GO:0003857; GO:0006631	cellular organisms;Eukaryota;Opisthokonta;Fungi;Dikarya;Ascomycota;saccharomyceta;Pezizomycotina;leotiomyceta;Eurotiomycetes;Eurotiomycetidae;Eurotiales (green and blue molds);Aspergillaceae;Aspergillus;Aspergillus violaceofuscus;Aspergillus violaceofuscus CBS 115571	PF00725;PF02737;	IPR006176;IPR006108;IPR011042;IPR008927;IPR013328;IPR000033;IPR036291;
BCC199	acu00697_1_BCC199	A0A319CC55_9EURO	506.523	2.95651e-180	250/255 (98.0392156863%)	A0A319CC55	DLH domain-containing protein	BO82DRAFT_432681	Aspergillus uvarum CBS 121591	255		GO:0016787	cellular organisms;Eukaryota;Opisthokonta;Fungi;Dikarya;Ascomycota;saccharomyceta;Pezizomycotina;leotiomyceta;Eurotiomycetes;Eurotiomycetidae;Eurotiales (green and blue molds);Aspergillaceae;Aspergillus;Aspergillus uvarum;Aspergillus uvarum CBS 121591	PF01738;	IPR029058;IPR002925;
BCC199	acu00698_1_BCC199	A0A2V5I600_9EURO	1189.1	0	578/589 (98.1324278438%)	A0A2V5I600	Alpha-amylase	BP00DRAFT_348185	Aspergillus indologenus CBS 114.80	589		GO:0003824; GO:0005975	cellular organisms;Eukaryota;Opisthokonta;Fungi;Dikarya;Ascomycota;saccharomyceta;Pezizomycotina;leotiomyceta;Eurotiomycetes;Eurotiomycetidae;Eurotiales (green and blue molds);Aspergillaceae;Aspergillus;Aspergillus indologenus;Aspergillus indologenus CBS 114.80	PF00128;	IPR006047;IPR013780;IPR017853;
BCC199	acu00698_2_BCC199	A0A2V5I4S3_9EURO	982.245	0	507/599 (84.6410684474%)	A0A2V5I4S3	Alpha-glucosidase	BP00DRAFT_343125	Aspergillus indologenus CBS 114.80	599		GO:0003824; GO:0005975	cellular organisms;Eukaryota;Opisthokonta;Fungi;Dikarya;Ascomycota;saccharomyceta;Pezizomycotina;leotiomyceta;Eurotiomycetes;Eurotiomycetidae;Eurotiales (green and blue molds);Aspergillaceae;Aspergillus;Aspergillus indologenus;Aspergillus indologenus CBS 114.80	PF00128;	IPR006047;IPR013780;IPR017853;
BCC199	acu00699_1_BCC199	A0A2V5I9C8_9EURO	547.354	0	271/275 (98.5454545455%)	A0A2V5I9C8	F5/8 type C domain protein	BO99DRAFT_466207	Aspergillus violaceofuscus CBS 115571	275			cellular organisms;Eukaryota;Opisthokonta;Fungi;Dikarya;Ascomycota;saccharomyceta;Pezizomycotina;leotiomyceta;Eurotiomycetes;Eurotiomycetidae;Eurotiales (green and blue molds);Aspergillaceae;Aspergillus;Aspergillus violaceofuscus;Aspergillus violaceofuscus CBS 115571	PF02585;	IPR003737;IPR024078;
BCC199	acu00700_1_BCC199	A0A2V5I4T1_9EURO	1299.26	0	661/704 (93.8920454545%)	A0A2V5I4T1	C6 zinc finger domain protein	BP00DRAFT_415378	Aspergillus indologenus CBS 114.80	702		GO:0000981; GO:0003677; GO:0005634; GO:0006351; GO:0008270	cellular organisms;Eukaryota;Opisthokonta;Fungi;Dikarya;Ascomycota;saccharomyceta;Pezizomycotina;leotiomyceta;Eurotiomycetes;Eurotiomycetidae;Eurotiales (green and blue molds);Aspergillaceae;Aspergillus;Aspergillus indologenus;Aspergillus indologenus CBS 114.80	PF04082;PF00172;	IPR007219;IPR001138;IPR036864;	PS50048;
BCC199	acu00701_2_BCC199	A0A2V5GPW2_9EURO	635.18	0	346/405 (85.4320987654%)	A0A2V5GPW2	FAD-binding FR-type domain-containing protein	BO99DRAFT_486155	Aspergillus violaceofuscus CBS 115571	753		GO:0016021; GO:0016491	cellular organisms;Eukaryota;Opisthokonta;Fungi;Dikarya;Ascomycota;saccharomyceta;Pezizomycotina;leotiomyceta;Eurotiomycetes;Eurotiomycetidae;Eurotiales (green and blue molds);Aspergillaceae;Aspergillus;Aspergillus violaceofuscus;Aspergillus violaceofuscus CBS 115571	PF08022;PF01794;	IPR013112;IPR017927;IPR013130;IPR039261;	PS51384;
BCC199	acu00705_1_BCC199	A0A094AHE0_9PEZI	395.586	1.16627e-129	285/433 (65.8198614319%)	A0A094AHE0	ANK_REP_REGION domain-containing protein	O988_04890	Pseudogymnoascus sp. VKM F-3808	561			cellular organisms;Eukaryota;Opisthokonta;Fungi;Dikarya;Ascomycota;saccharomyceta;Pezizomycotina;leotiomyceta;sordariomyceta;Leotiomycetes;Leotiomycetes incertae sedis;Pseudeurotiaceae;Pseudogymnoascus;unclassified Pseudogymnoascus;Pseudogymnoascus sp. VKM F-3808	PF12796;	IPR002110;IPR020683;IPR036770;	PS50297;PS50088;
BCC199	acu00706_1_BCC199	A0A1L9WKG2_ASPAC	665.611	0	350/383 (91.3838120104%)	A0A1L9WKG2	Uncharacterized protein	ASPACDRAFT_34183	Aspergillus aculeatus ATCC 16872	365		GO:0016021	cellular organisms;Eukaryota;Opisthokonta;Fungi;Dikarya;Ascomycota;saccharomyceta;Pezizomycotina;leotiomyceta;Eurotiomycetes;Eurotiomycetidae;Eurotiales (green and blue molds);Aspergillaceae;Aspergillus;Aspergillus aculeatus;Aspergillus aculeatus ATCC 16872	PF04479;	IPR007568;
BCC199	acu00707_1_BCC199	A0A2V5I6X7_9EURO	1300.8	0	634/643 (98.600311042%)	A0A2V5I6X7	Flavin-containing monooxygenase	BP00DRAFT_478195	Aspergillus indologenus CBS 114.80	644		GO:0004499; GO:0050660; GO:0050661	cellular organisms;Eukaryota;Opisthokonta;Fungi;Dikarya;Ascomycota;saccharomyceta;Pezizomycotina;leotiomyceta;Eurotiomycetes;Eurotiomycetidae;Eurotiales (green and blue molds);Aspergillaceae;Aspergillus;Aspergillus indologenus;Aspergillus indologenus CBS 114.80	PF00743;	IPR036188;IPR000960;IPR020946;IPR032710;
BCC199	acu00708_1_BCC199	A0A2V5HDQ9_9EURO	250.366	1.83473e-76	155/202 (76.7326732673%)	A0A2V5HDQ9	Uncharacterized protein	BO99DRAFT_327238	Aspergillus violaceofuscus CBS 115571	226			cellular organisms;Eukaryota;Opisthokonta;Fungi;Dikarya;Ascomycota;saccharomyceta;Pezizomycotina;leotiomyceta;Eurotiomycetes;Eurotiomycetidae;Eurotiales (green and blue molds);Aspergillaceae;Aspergillus;Aspergillus violaceofuscus;Aspergillus violaceofuscus CBS 115571
BCC199	acu00709_1_BCC199	A0A2V5IG46_9EURO	780.785	0	400/420 (95.2380952381%)	A0A2V5IG46	S-adenosyl-L-methionine-dependent methyltransferase	BP00DRAFT_73887	Aspergillus indologenus CBS 114.80	421		GO:0008171; GO:0032259	cellular organisms;Eukaryota;Opisthokonta;Fungi;Dikarya;Ascomycota;saccharomyceta;Pezizomycotina;leotiomyceta;Eurotiomycetes;Eurotiomycetidae;Eurotiales (green and blue molds);Aspergillaceae;Aspergillus;Aspergillus indologenus;Aspergillus indologenus CBS 114.80	PF00891;	IPR016461;IPR001077;IPR029063;IPR036388;IPR036390;	PS51683;
BCC199	acu00710_1_BCC199	A0A395I1R3_ASPHC	605.52	0	318/358 (88.8268156425%)	A0A395I1R3	Uncharacterized protein	BO97DRAFT_442171	Aspergillus homomorphus (strain CBS 101889)	358		GO:0016021	cellular organisms;Eukaryota;Opisthokonta;Fungi;Dikarya;Ascomycota;saccharomyceta;Pezizomycotina;leotiomyceta;Eurotiomycetes;Eurotiomycetidae;Eurotiales (green and blue molds);Aspergillaceae;Aspergillus;Aspergillus homomorphus;Aspergillus homomorphus (strain CBS 101889)
BCC199	acu00711_1_BCC199	A0A1L9WKB3_ASPAC	481.1	1.39938e-170	242/244 (99.1803278689%)	A0A1L9WKB3	Isochorismatase domain-containing protein	ASPACDRAFT_46770	Aspergillus aculeatus ATCC 16872	244		GO:0003824	cellular organisms;Eukaryota;Opisthokonta;Fungi;Dikarya;Ascomycota;saccharomyceta;Pezizomycotina;leotiomyceta;Eurotiomycetes;Eurotiomycetidae;Eurotiales (green and blue molds);Aspergillaceae;Aspergillus;Aspergillus aculeatus;Aspergillus aculeatus ATCC 16872	PF00857;	IPR000868;IPR036380;
BCC199	acu00712_1_BCC199	A0A2V5HRD9_9EURO	363.614	1.28765e-118	206/241 (85.4771784232%)	A0A2V5HRD9	Uncharacterized protein	BP00DRAFT_420722	Aspergillus indologenus CBS 114.80	484			cellular organisms;Eukaryota;Opisthokonta;Fungi;Dikarya;Ascomycota;saccharomyceta;Pezizomycotina;leotiomyceta;Eurotiomycetes;Eurotiomycetidae;Eurotiales (green and blue molds);Aspergillaceae;Aspergillus;Aspergillus indologenus;Aspergillus indologenus CBS 114.80
BCC199	acu00713_1_BCC199	A0A2V5HU81_9EURO	1423.68	0	734/785 (93.5031847134%)	A0A2V5HU81	Zn(2)-C6 fungal-type domain-containing protein	BP00DRAFT_382222	Aspergillus indologenus CBS 114.80	785		GO:0000981; GO:0003677; GO:0005634; GO:0006351; GO:0008270	cellular organisms;Eukaryota;Opisthokonta;Fungi;Dikarya;Ascomycota;saccharomyceta;Pezizomycotina;leotiomyceta;Eurotiomycetes;Eurotiomycetidae;Eurotiales (green and blue molds);Aspergillaceae;Aspergillus;Aspergillus indologenus;Aspergillus indologenus CBS 114.80	PF04082;PF00172;	IPR007219;IPR001138;IPR036864;	PS00463;PS50048;
BCC199	acu00714_2_BCC199	A0A317UYP3_9EURO	475.322	1.7951e-167	247/269 (91.8215613383%)	A0A317UYP3	NAD(P)-binding protein	BO94DRAFT_528608	Aspergillus sclerotioniger CBS 115572	269			cellular organisms;Eukaryota;Opisthokonta;Fungi;Dikarya;Ascomycota;saccharomyceta;Pezizomycotina;leotiomyceta;Eurotiomycetes;Eurotiomycetidae;Eurotiales (green and blue molds);Aspergillaceae;Aspergillus;Aspergillus sclerotioniger;Aspergillus sclerotioniger CBS 115572		IPR036291;IPR002347;
BCC199	acu00714_1_BCC199	A0A1R3RH62_ASPC5	496.123	1.07422e-175	254/268 (94.776119403%)	A0A1R3RH62	Uncharacterized protein	ASPCADRAFT_7204 ASPCADRAFT_7297	Aspergillus carbonarius (strain ITEM 5010)	268			cellular organisms;Eukaryota;Opisthokonta;Fungi;Dikarya;Ascomycota;saccharomyceta;Pezizomycotina;leotiomyceta;Eurotiomycetes;Eurotiomycetidae;Eurotiales (green and blue molds);Aspergillaceae;Aspergillus;Aspergillus carbonarius;Aspergillus carbonarius (strain ITEM 5010)		IPR036291;IPR002347;
BCC199	acu00715_2_BCC199	A0A1L9R8X7_ASPWE	684.1	0	384/454 (84.5814977974%)	A0A1L9R8X7	MFS domain-containing protein	ASPWEDRAFT_54556	Aspergillus wentii DTO 134E9	535		GO:0016021; GO:0022857	cellular organisms;Eukaryota;Opisthokonta;Fungi;Dikarya;Ascomycota;saccharomyceta;Pezizomycotina;leotiomyceta;Eurotiomycetes;Eurotiomycetidae;Eurotiales (green and blue molds);Aspergillaceae;Aspergillus;Aspergillus wentii;Aspergillus wentii DTO 134E9	PF00083;	IPR020846;IPR005828;IPR036259;IPR003663;IPR005829;	PS50850;PS00217;
BCC199	acu00715_1_BCC199	A0A1L9X441_ASPAC	1089.33	0	539/540 (99.8148148148%)	A0A1L9X441	MFS domain-containing protein	ASPACDRAFT_114108	Aspergillus aculeatus ATCC 16872	540		GO:0016021; GO:0022857	cellular organisms;Eukaryota;Opisthokonta;Fungi;Dikarya;Ascomycota;saccharomyceta;Pezizomycotina;leotiomyceta;Eurotiomycetes;Eurotiomycetidae;Eurotiales (green and blue molds);Aspergillaceae;Aspergillus;Aspergillus aculeatus;Aspergillus aculeatus ATCC 16872	PF00083;	IPR020846;IPR005828;IPR036259;IPR003663;	PS50850;
BCC199	acu00716_1_BCC199	A0A395HEX7_ASPHC	802.357	0	409/442 (92.5339366516%)	A0A395HEX7	F-box domain-containing protein	BO97DRAFT_439096	Aspergillus homomorphus (strain CBS 101889)	442			cellular organisms;Eukaryota;Opisthokonta;Fungi;Dikarya;Ascomycota;saccharomyceta;Pezizomycotina;leotiomyceta;Eurotiomycetes;Eurotiomycetidae;Eurotiales (green and blue molds);Aspergillaceae;Aspergillus;Aspergillus homomorphus;Aspergillus homomorphus (strain CBS 101889)		IPR001810;	PS50181;
BCC199	acu00717_1_BCC199	A0A319BXL7_9EURO	602.438	0	319/334 (95.5089820359%)	A0A319BXL7	Alcohol dehydrogenase GroES-like domain-containing protein	BO82DRAFT_368542	Aspergillus uvarum CBS 121591	346		GO:0016491	cellular organisms;Eukaryota;Opisthokonta;Fungi;Dikarya;Ascomycota;saccharomyceta;Pezizomycotina;leotiomyceta;Eurotiomycetes;Eurotiomycetidae;Eurotiales (green and blue molds);Aspergillaceae;Aspergillus;Aspergillus uvarum;Aspergillus uvarum CBS 121591	PF08240;PF00107;	IPR013149;IPR013154;IPR011032;IPR036291;IPR020843;
BCC199	acu00717_2_BCC199	K2RI51_MACPH	410.609	2.2911e-139	254/351 (72.3646723647%)	K2RI51	Alcohol dehydrogenase superfamily zinc-containing	MPH_08534	Macrophomina phaseolina (strain MS6) (Charcoal rot fungus)	359		GO:0055114	cellular organisms;Eukaryota;Opisthokonta;Fungi;Dikarya;Ascomycota;saccharomyceta;Pezizomycotina;leotiomyceta;dothideomyceta;Dothideomycetes;Dothideomycetes incertae sedis;Botryosphaeriales;Botryosphaeriaceae;Macrophomina;Macrophomina phaseolina;Macrophomina phaseolina (strain MS6) (Charcoal rot fungus)	PF08240;PF00107;	IPR013149;IPR013154;IPR011032;IPR036291;
BCC199	acu00718_1_BCC199	A0A2V5IQP3_9EURO	693.73	0	344/350 (98.2857142857%)	A0A2V5IQP3	Proline utilization protein PrnX	BP00DRAFT_421528	Aspergillus indologenus CBS 114.80	350			cellular organisms;Eukaryota;Opisthokonta;Fungi;Dikarya;Ascomycota;saccharomyceta;Pezizomycotina;leotiomyceta;Eurotiomycetes;Eurotiomycetidae;Eurotiales (green and blue molds);Aspergillaceae;Aspergillus;Aspergillus indologenus;Aspergillus indologenus CBS 114.80	PF02423;	IPR036291;IPR003462;IPR023401;
BCC199	acu00719_1_BCC199	A0A319D2M3_9EURO	812.757	0	394/394 (100.0%)	A0A319D2M3	Putative l-carnitine dehydratase/alpha-methylacyl-CoA racemase	BO82DRAFT_309442	Aspergillus uvarum CBS 121591	448		GO:0008410	cellular organisms;Eukaryota;Opisthokonta;Fungi;Dikarya;Ascomycota;saccharomyceta;Pezizomycotina;leotiomyceta;Eurotiomycetes;Eurotiomycetidae;Eurotiales (green and blue molds);Aspergillaceae;Aspergillus;Aspergillus uvarum;Aspergillus uvarum CBS 121591	PF02515;	IPR003673;IPR023606;
BCC199	acu00720_1_BCC199	A0A319C8E4_9EURO	1907.88	0	972/1041 (93.3717579251%)	A0A319C8E4	Uncharacterized protein	BO82DRAFT_414101	Aspergillus uvarum CBS 121591	1471		GO:0004672; GO:0005524	cellular organisms;Eukaryota;Opisthokonta;Fungi;Dikarya;Ascomycota;saccharomyceta;Pezizomycotina;leotiomyceta;Eurotiomycetes;Eurotiomycetidae;Eurotiales (green and blue molds);Aspergillaceae;Aspergillus;Aspergillus uvarum;Aspergillus uvarum CBS 121591	PF05729;PF00069;	IPR011009;IPR007111;IPR027417;IPR000719;IPR017441;IPR008271;	PS50837;PS00107;PS50011;PS00108;
BCC199	acu00721_1_BCC199	A0A319CAI4_9EURO	922.154	0	480/526 (91.2547528517%)	A0A319CAI4	NACHT domain-containing protein	BO82DRAFT_105586	Aspergillus uvarum CBS 121591	582			cellular organisms;Eukaryota;Opisthokonta;Fungi;Dikarya;Ascomycota;saccharomyceta;Pezizomycotina;leotiomyceta;Eurotiomycetes;Eurotiomycetidae;Eurotiales (green and blue molds);Aspergillaceae;Aspergillus;Aspergillus uvarum;Aspergillus uvarum CBS 121591	PF05729;	IPR007111;IPR027417;
BCC199	acu00722_1_BCC199	A0A1L9X3U4_ASPAC	525.013	6.14901e-172	287/379 (75.7255936675%)	A0A1L9X3U4	WD_REPEATS_REGION domain-containing protein	ASPACDRAFT_23239	Aspergillus aculeatus ATCC 16872	1359		GO:0032008	cellular organisms;Eukaryota;Opisthokonta;Fungi;Dikarya;Ascomycota;saccharomyceta;Pezizomycotina;leotiomyceta;Eurotiomycetes;Eurotiomycetidae;Eurotiales (green and blue molds);Aspergillaceae;Aspergillus;Aspergillus aculeatus;Aspergillus aculeatus ATCC 16872	PF00400;	IPR020472;IPR015943;IPR001680;IPR019775;IPR017986;IPR036322;IPR037590;	PS00678;PS50082;PS50294;
BCC199	acu00722_2_BCC199	A0A2V5HPS9_9EURO	802.357	0	403/414 (97.3429951691%)	A0A2V5HPS9	WD_REPEATS_REGION domain-containing protein	BO99DRAFT_386948	Aspergillus violaceofuscus CBS 115571	1360		GO:0032008	cellular organisms;Eukaryota;Opisthokonta;Fungi;Dikarya;Ascomycota;saccharomyceta;Pezizomycotina;leotiomyceta;Eurotiomycetes;Eurotiomycetidae;Eurotiales (green and blue molds);Aspergillaceae;Aspergillus;Aspergillus violaceofuscus;Aspergillus violaceofuscus CBS 115571	PF00400;	IPR020472;IPR015943;IPR001680;IPR019775;IPR017986;IPR036322;IPR037590;	PS00678;PS50082;PS50294;
BCC199	acu00723_1_BCC199	A0A319CLG7_9EURO	637.106	0	350/371 (94.3396226415%)	A0A319CLG7	Uncharacterized protein	BO82DRAFT_352317	Aspergillus uvarum CBS 121591	482			cellular organisms;Eukaryota;Opisthokonta;Fungi;Dikarya;Ascomycota;saccharomyceta;Pezizomycotina;leotiomyceta;Eurotiomycetes;Eurotiomycetidae;Eurotiales (green and blue molds);Aspergillaceae;Aspergillus;Aspergillus uvarum;Aspergillus uvarum CBS 121591
BCC199	acu00724_1_BCC199	A0A2V5HUA0_9EURO	770	0	387/404 (95.7920792079%)	A0A2V5HUA0	Cyclin-like protein	BO99DRAFT_130983	Aspergillus violaceofuscus CBS 115571	409			cellular organisms;Eukaryota;Opisthokonta;Fungi;Dikarya;Ascomycota;saccharomyceta;Pezizomycotina;leotiomyceta;Eurotiomycetes;Eurotiomycetidae;Eurotiales (green and blue molds);Aspergillaceae;Aspergillus;Aspergillus violaceofuscus;Aspergillus violaceofuscus CBS 115571	PF00134;	IPR013763;IPR036915;IPR006671;
BCC199	acu00725_2_BCC199	A0A1Q5T189_9EURO	431.795	1.79797e-151	219/236 (92.7966101695%)	A0A1Q5T189	Glucose 1-dehydrogenase 2	PENSUB_12249	Penicillium subrubescens	235			cellular organisms;Eukaryota;Opisthokonta;Fungi;Dikarya;Ascomycota;saccharomyceta;Pezizomycotina;leotiomyceta;Eurotiomycetes;Eurotiomycetidae;Eurotiales (green and blue molds);Aspergillaceae;Penicillium;Penicillium subrubescens	PF00106;	IPR036291;IPR002347;
BCC199	acu00725_1_BCC199	A0A2V5JIK9_9EURO	555.058	0	271/272 (99.6323529412%)	A0A2V5JIK9	NAD(P)-binding protein	BP00DRAFT_421150	Aspergillus indologenus CBS 114.80	272		GO:0016491	cellular organisms;Eukaryota;Opisthokonta;Fungi;Dikarya;Ascomycota;saccharomyceta;Pezizomycotina;leotiomyceta;Eurotiomycetes;Eurotiomycetidae;Eurotiales (green and blue molds);Aspergillaceae;Aspergillus;Aspergillus indologenus;Aspergillus indologenus CBS 114.80		IPR036291;IPR020904;IPR002347;	PS00061;
BCC199	acu00726_1_BCC199	A0A395HWI3_ASPHC	617.846	0	332/349 (95.1289398281%)	A0A395HWI3	Altered inheritance of mitochondria protein 24, mitochondrial	BO97DRAFT_63631	Aspergillus homomorphus (strain CBS 101889)	349		GO:0005739	cellular organisms;Eukaryota;Opisthokonta;Fungi;Dikarya;Ascomycota;saccharomyceta;Pezizomycotina;leotiomyceta;Eurotiomycetes;Eurotiomycetidae;Eurotiales (green and blue molds);Aspergillaceae;Aspergillus;Aspergillus homomorphus;Aspergillus homomorphus (strain CBS 101889)	PF01987;	IPR002838;IPR036983;IPR016031;
BCC199	acu00727_1_BCC199	A0A2V5JDE9_9EURO	1031.94	0	530/547 (96.8921389397%)	A0A2V5JDE9	Beta-glucuronidase	BP00DRAFT_423848	Aspergillus indologenus CBS 114.80	547			cellular organisms;Eukaryota;Opisthokonta;Fungi;Dikarya;Ascomycota;saccharomyceta;Pezizomycotina;leotiomyceta;Eurotiomycetes;Eurotiomycetidae;Eurotiales (green and blue molds);Aspergillaceae;Aspergillus;Aspergillus indologenus;Aspergillus indologenus CBS 114.80	PF16862;	IPR031728;IPR013780;IPR017853;
BCC199	acu00728_2_BCC199	A0A319C716_9EURO	451.055	4.91084e-150	465/501 (92.8143712575%)	A0A319C716	PWI domain-containing protein	BO82DRAFT_314644	Aspergillus uvarum CBS 121591	502		GO:0006397	cellular organisms;Eukaryota;Opisthokonta;Fungi;Dikarya;Ascomycota;saccharomyceta;Pezizomycotina;leotiomyceta;Eurotiomycetes;Eurotiomycetidae;Eurotiales (green and blue molds);Aspergillaceae;Aspergillus;Aspergillus uvarum;Aspergillus uvarum CBS 121591	PF01480;	IPR002483;IPR036483;	PS51025;
BCC199	acu00729_1_BCC199	A0A2V5IAH3_9EURO	937.176	0	462/476 (97.0588235294%)	A0A2V5IAH3	DUF1338 domain protein	BP00DRAFT_338318	Aspergillus indologenus CBS 114.80	476			cellular organisms;Eukaryota;Opisthokonta;Fungi;Dikarya;Ascomycota;saccharomyceta;Pezizomycotina;leotiomyceta;Eurotiomycetes;Eurotiomycetidae;Eurotiales (green and blue molds);Aspergillaceae;Aspergillus;Aspergillus indologenus;Aspergillus indologenus CBS 114.80	PF07063;	IPR009770;
BCC199	acu00730_1_BCC199	A0A2V5IIW6_9EURO	1055.05	0	513/517 (99.2263056093%)	A0A2V5IIW6	DNA primase (EC 2.7.7.-)	BO99DRAFT_442876	Aspergillus violaceofuscus CBS 115571	517	2.7.7.-	GO:0003896	cellular organisms;Eukaryota;Opisthokonta;Fungi;Dikarya;Ascomycota;saccharomyceta;Pezizomycotina;leotiomyceta;Eurotiomycetes;Eurotiomycetidae;Eurotiales (green and blue molds);Aspergillaceae;Aspergillus;Aspergillus violaceofuscus;Aspergillus violaceofuscus CBS 115571	PF01896;	IPR002755;IPR014052;
BCC199	acu00731_1_BCC199	A0A2V5HZ04_9EURO	784.252	0	382/383 (99.7389033943%)	A0A2V5HZ04	Alpha-ketoglutarate-dependent taurine dioxygenase	BP00DRAFT_417009	Aspergillus indologenus CBS 114.80	383		GO:0051213	cellular organisms;Eukaryota;Opisthokonta;Fungi;Dikarya;Ascomycota;saccharomyceta;Pezizomycotina;leotiomyceta;Eurotiomycetes;Eurotiomycetidae;Eurotiales (green and blue molds);Aspergillaceae;Aspergillus;Aspergillus indologenus;Aspergillus indologenus CBS 114.80	PF02668;	IPR042098;IPR003819;
BCC199	acu00732_1_BCC199	A0A2V5IH23_9EURO	323.553	1.65576e-110	161/175 (92.0%)	A0A2V5IH23	Uncharacterized protein	BP00DRAFT_493048	Aspergillus indologenus CBS 114.80	187			cellular organisms;Eukaryota;Opisthokonta;Fungi;Dikarya;Ascomycota;saccharomyceta;Pezizomycotina;leotiomyceta;Eurotiomycetes;Eurotiomycetidae;Eurotiales (green and blue molds);Aspergillaceae;Aspergillus;Aspergillus indologenus;Aspergillus indologenus CBS 114.80
BCC199	acu00733_1_BCC199	A0A319DE32_9EURO	498.434	2.55787e-177	244/247 (98.7854251012%)	A0A319DE32	Glutathione transferase	BO82DRAFT_350585	Aspergillus uvarum CBS 121591	248		GO:0016740	cellular organisms;Eukaryota;Opisthokonta;Fungi;Dikarya;Ascomycota;saccharomyceta;Pezizomycotina;leotiomyceta;Eurotiomycetes;Eurotiomycetidae;Eurotiales (green and blue molds);Aspergillaceae;Aspergillus;Aspergillus uvarum;Aspergillus uvarum CBS 121591	PF00043;PF02798;	IPR010987;IPR036282;IPR004045;IPR004046;IPR036249;	PS50405;PS50404;
BCC199	acu00734_1_BCC199	A0A2V5HN33_9EURO	454.907	3.68132e-160	223/229 (97.3799126638%)	A0A2V5HN33	FSH1 domain-containing protein	BO99DRAFT_439343	Aspergillus violaceofuscus CBS 115571	229			cellular organisms;Eukaryota;Opisthokonta;Fungi;Dikarya;Ascomycota;saccharomyceta;Pezizomycotina;leotiomyceta;Eurotiomycetes;Eurotiomycetidae;Eurotiales (green and blue molds);Aspergillaceae;Aspergillus;Aspergillus violaceofuscus;Aspergillus violaceofuscus CBS 115571	PF03959;	IPR029058;IPR005645;
BCC199	acu00734_2_BCC199	A0A2V5IBL0_9EURO	370.163	1.20543e-126	222/237 (93.6708860759%)	A0A2V5IBL0	FSH1 domain-containing protein	BP00DRAFT_474963	Aspergillus indologenus CBS 114.80	241			cellular organisms;Eukaryota;Opisthokonta;Fungi;Dikarya;Ascomycota;saccharomyceta;Pezizomycotina;leotiomyceta;Eurotiomycetes;Eurotiomycetidae;Eurotiales (green and blue molds);Aspergillaceae;Aspergillus;Aspergillus indologenus;Aspergillus indologenus CBS 114.80	PF03959;	IPR029058;IPR005645;
BCC199	acu00735_1_BCC199	A0A2V5I641_9EURO	937.947	0	475/484 (98.1404958678%)	A0A2V5I641	Yapsin	BO99DRAFT_398547	Aspergillus violaceofuscus CBS 115571	498		GO:0004190	cellular organisms;Eukaryota;Opisthokonta;Fungi;Dikarya;Ascomycota;saccharomyceta;Pezizomycotina;leotiomyceta;Eurotiomycetes;Eurotiomycetidae;Eurotiales (green and blue molds);Aspergillaceae;Aspergillus;Aspergillus violaceofuscus;Aspergillus violaceofuscus CBS 115571	PF00026;	IPR001461;IPR033121;IPR021109;IPR033876;	PS51767;
BCC199	acu00736_1_BCC199	A0A319CL78_9EURO	1003.82	0	495/503 (98.4095427435%)	A0A319CL78	MFS general substrate transporter	BO82DRAFT_273302	Aspergillus uvarum CBS 121591	503		GO:0016021; GO:0055085	cellular organisms;Eukaryota;Opisthokonta;Fungi;Dikarya;Ascomycota;saccharomyceta;Pezizomycotina;leotiomyceta;Eurotiomycetes;Eurotiomycetidae;Eurotiales (green and blue molds);Aspergillaceae;Aspergillus;Aspergillus uvarum;Aspergillus uvarum CBS 121591	PF07690;	IPR011701;IPR020846;IPR036259;	PS50850;
BCC199	acu00737_1_BCC199	A0A2V5HHN5_9EURO	991.49	0	496/505 (98.2178217822%)	A0A2V5HHN5	Carboxylic ester hydrolase (EC 3.1.1.-)	BO99DRAFT_418677	Aspergillus violaceofuscus CBS 115571	505	3.1.1.-	GO:0016787	cellular organisms;Eukaryota;Opisthokonta;Fungi;Dikarya;Ascomycota;saccharomyceta;Pezizomycotina;leotiomyceta;Eurotiomycetes;Eurotiomycetidae;Eurotiales (green and blue molds);Aspergillaceae;Aspergillus;Aspergillus violaceofuscus;Aspergillus violaceofuscus CBS 115571	PF07519;	IPR029058;IPR011118;
BCC199	acu00737_2_BCC199	A0A2V5I839_9EURO	993.03	0	488/500 (97.6%)	A0A2V5I839	Carboxylic ester hydrolase (EC 3.1.1.-)	BP00DRAFT_473518	Aspergillus indologenus CBS 114.80	500	3.1.1.-	GO:0016787	cellular organisms;Eukaryota;Opisthokonta;Fungi;Dikarya;Ascomycota;saccharomyceta;Pezizomycotina;leotiomyceta;Eurotiomycetes;Eurotiomycetidae;Eurotiales (green and blue molds);Aspergillaceae;Aspergillus;Aspergillus indologenus;Aspergillus indologenus CBS 114.80	PF07519;	IPR029058;IPR011118;
BCC199	acu00738_2_BCC199	A0A2V5IUM6_9EURO	506.523	5.04415e-180	251/263 (95.4372623574%)	A0A2V5IUM6	Uncharacterized protein	BP00DRAFT_14433	Aspergillus indologenus CBS 114.80	263			cellular organisms;Eukaryota;Opisthokonta;Fungi;Dikarya;Ascomycota;saccharomyceta;Pezizomycotina;leotiomyceta;Eurotiomycetes;Eurotiomycetidae;Eurotiales (green and blue molds);Aspergillaceae;Aspergillus;Aspergillus indologenus;Aspergillus indologenus CBS 114.80		IPR029063;
BCC199	acu00738_1_BCC199	A0A319E595_9EURO	521.931	0	269/299 (89.9665551839%)	A0A319E595	Uncharacterized protein	BO82DRAFT_418729	Aspergillus uvarum CBS 121591	308			cellular organisms;Eukaryota;Opisthokonta;Fungi;Dikarya;Ascomycota;saccharomyceta;Pezizomycotina;leotiomyceta;Eurotiomycetes;Eurotiomycetidae;Eurotiales (green and blue molds);Aspergillaceae;Aspergillus;Aspergillus uvarum;Aspergillus uvarum CBS 121591		IPR011009;
BCC199	acu00739_1_BCC199	A0A2V5HJN1_9EURO	670.618	0	345/377 (91.5119363395%)	A0A2V5HJN1	Alpha/beta-hydrolase	BO99DRAFT_322030	Aspergillus violaceofuscus CBS 115571	377		GO:0016787	cellular organisms;Eukaryota;Opisthokonta;Fungi;Dikarya;Ascomycota;saccharomyceta;Pezizomycotina;leotiomyceta;Eurotiomycetes;Eurotiomycetidae;Eurotiales (green and blue molds);Aspergillaceae;Aspergillus;Aspergillus violaceofuscus;Aspergillus violaceofuscus CBS 115571		IPR029058;
BCC199	acu00740_2_BCC199	A0A319D5K5_9EURO	528.48	0	266/282 (94.3262411348%)	A0A319D5K5	S-adenosyl-L-methionine-dependent methyltransferase	BO82DRAFT_118002	Aspergillus uvarum CBS 121591	282		GO:0008757; GO:0032259	cellular organisms;Eukaryota;Opisthokonta;Fungi;Dikarya;Ascomycota;saccharomyceta;Pezizomycotina;leotiomyceta;Eurotiomycetes;Eurotiomycetidae;Eurotiales (green and blue molds);Aspergillaceae;Aspergillus;Aspergillus uvarum;Aspergillus uvarum CBS 121591	PF05724;	IPR029063;IPR008854;	PS51585;
BCC199	acu00740_1_BCC199	A0A319CJY1_9EURO	567	0	275/283 (97.1731448763%)	A0A319CJY1	Thiol methyltransferase	BO82DRAFT_410133	Aspergillus uvarum CBS 121591	283		GO:0008757; GO:0032259	cellular organisms;Eukaryota;Opisthokonta;Fungi;Dikarya;Ascomycota;saccharomyceta;Pezizomycotina;leotiomyceta;Eurotiomycetes;Eurotiomycetidae;Eurotiales (green and blue molds);Aspergillaceae;Aspergillus;Aspergillus uvarum;Aspergillus uvarum CBS 121591	PF05724;	IPR029063;IPR008854;	PS51585;
BCC199	acu00741_1_BCC199	A0A2V5HH32_9EURO	771.926	0	377/389 (96.9151670951%)	A0A2V5HH32	NAD-dependent epimerase/dehydratase	BO99DRAFT_484576	Aspergillus violaceofuscus CBS 115571	389			cellular organisms;Eukaryota;Opisthokonta;Fungi;Dikarya;Ascomycota;saccharomyceta;Pezizomycotina;leotiomyceta;Eurotiomycetes;Eurotiomycetidae;Eurotiales (green and blue molds);Aspergillaceae;Aspergillus;Aspergillus violaceofuscus;Aspergillus violaceofuscus CBS 115571		IPR036291;
BCC199	acu00742_1_BCC199	A0A319CP76_9EURO	634.795	0	315/325 (96.9230769231%)	A0A319CP76	Uncharacterized protein	BO82DRAFT_326359	Aspergillus uvarum CBS 121591	325		GO:0016021; GO:0043386	cellular organisms;Eukaryota;Opisthokonta;Fungi;Dikarya;Ascomycota;saccharomyceta;Pezizomycotina;leotiomyceta;Eurotiomycetes;Eurotiomycetidae;Eurotiales (green and blue molds);Aspergillaceae;Aspergillus;Aspergillus uvarum;Aspergillus uvarum CBS 121591	PF11807;	IPR021765;
BCC199	acu00743_2_BCC199	A0A2V5HYM6_9EURO	829.321	0	428/454 (94.2731277533%)	A0A2V5HYM6	FAD-binding domain-containing protein	BP00DRAFT_278396	Aspergillus indologenus CBS 114.80	454		GO:0016491; GO:0071949	cellular organisms;Eukaryota;Opisthokonta;Fungi;Dikarya;Ascomycota;saccharomyceta;Pezizomycotina;leotiomyceta;Eurotiomycetes;Eurotiomycetidae;Eurotiales (green and blue molds);Aspergillaceae;Aspergillus;Aspergillus indologenus;Aspergillus indologenus CBS 114.80	PF08031;PF01565;	IPR012951;IPR016166;IPR036318;IPR016167;IPR016169;IPR006094;	PS51387;
BCC199	acu00743_1_BCC199	A0A2V5I6R0_9EURO	727.628	0	392/460 (85.2173913043%)	A0A2V5I6R0	FAD-binding domain-containing protein	BP00DRAFT_168229	Aspergillus indologenus CBS 114.80	460		GO:0016491; GO:0071949	cellular organisms;Eukaryota;Opisthokonta;Fungi;Dikarya;Ascomycota;saccharomyceta;Pezizomycotina;leotiomyceta;Eurotiomycetes;Eurotiomycetidae;Eurotiales (green and blue molds);Aspergillaceae;Aspergillus;Aspergillus indologenus;Aspergillus indologenus CBS 114.80	PF01565;	IPR016166;IPR036318;IPR016167;IPR016169;IPR006094;	PS51387;
BCC199	acu00744_2_BCC199	A0A2V5JAY8_9EURO	243.047	1.44543e-79	144/158 (91.1392405063%)	A0A2V5JAY8	Uncharacterized protein	BP00DRAFT_422163	Aspergillus indologenus CBS 114.80	158			cellular organisms;Eukaryota;Opisthokonta;Fungi;Dikarya;Ascomycota;saccharomyceta;Pezizomycotina;leotiomyceta;Eurotiomycetes;Eurotiomycetidae;Eurotiales (green and blue molds);Aspergillaceae;Aspergillus;Aspergillus indologenus;Aspergillus indologenus CBS 114.80
BCC199	acu00744_1_BCC199	A0A2V5JGW9_9EURO	550.051	0	297/314 (94.5859872611%)	A0A2V5JGW9	Putative hydrolases or acyltransferase	BP00DRAFT_422162	Aspergillus indologenus CBS 114.80	314		GO:0016746; GO:0016787	cellular organisms;Eukaryota;Opisthokonta;Fungi;Dikarya;Ascomycota;saccharomyceta;Pezizomycotina;leotiomyceta;Eurotiomycetes;Eurotiomycetidae;Eurotiales (green and blue molds);Aspergillaceae;Aspergillus;Aspergillus indologenus;Aspergillus indologenus CBS 114.80	PF12697;	IPR029058;IPR000073;
BCC199	acu00745_1_BCC199	A0A319CLS8_9EURO	178.718	8.11061e-55	102/151 (67.5496688742%)	A0A319CLS8	Uncharacterized protein	BO82DRAFT_397889	Aspergillus uvarum CBS 121591	150			cellular organisms;Eukaryota;Opisthokonta;Fungi;Dikarya;Ascomycota;saccharomyceta;Pezizomycotina;leotiomyceta;Eurotiomycetes;Eurotiomycetidae;Eurotiales (green and blue molds);Aspergillaceae;Aspergillus;Aspergillus uvarum;Aspergillus uvarum CBS 121591
BCC199	acu00745_2_BCC199	A0A2V5GXA0_9EURO	242.276	1.8286e-79	126/152 (82.8947368421%)	A0A2V5GXA0	Uncharacterized protein	BO99DRAFT_435795	Aspergillus violaceofuscus CBS 115571	151			cellular organisms;Eukaryota;Opisthokonta;Fungi;Dikarya;Ascomycota;saccharomyceta;Pezizomycotina;leotiomyceta;Eurotiomycetes;Eurotiomycetidae;Eurotiales (green and blue molds);Aspergillaceae;Aspergillus;Aspergillus violaceofuscus;Aspergillus violaceofuscus CBS 115571
BCC199	acu00746_2_BCC199	A0A319EP92_ASPSB	255.758	4.77349e-78	168/298 (56.3758389262%)	A0A319EP92	Uncharacterized protein	BO78DRAFT_400399	Aspergillus sclerotiicarbonarius (strain CBS 121057 / IBT 28362)	474			cellular organisms;Eukaryota;Opisthokonta;Fungi;Dikarya;Ascomycota;saccharomyceta;Pezizomycotina;leotiomyceta;Eurotiomycetes;Eurotiomycetidae;Eurotiales (green and blue molds);Aspergillaceae;Aspergillus;Aspergillus sclerotiicarbonarius;Aspergillus sclerotiicarbonarius (strain CBS 121057 / IBT 28362)
BCC199	acu00747_1_BCC199	A0A2V5IKN2_9EURO	920.613	0	453/462 (98.0519480519%)	A0A2V5IKN2	Glyco_trans_2-like domain-containing protein	BO99DRAFT_455378	Aspergillus violaceofuscus CBS 115571	462		GO:0016021; GO:0019187	cellular organisms;Eukaryota;Opisthokonta;Fungi;Dikarya;Ascomycota;saccharomyceta;Pezizomycotina;leotiomyceta;Eurotiomycetes;Eurotiomycetidae;Eurotiales (green and blue molds);Aspergillaceae;Aspergillus;Aspergillus violaceofuscus;Aspergillus violaceofuscus CBS 115571	PF13632;	IPR027389;IPR001173;IPR029044;
BCC199	acu00748_1_BCC199	A0A2V5HJA4_9EURO	996.497	0	488/498 (97.9919678715%)	A0A2V5HJA4	FAD/NAD(P)-binding domain-containing protein	BO99DRAFT_321770	Aspergillus violaceofuscus CBS 115571	498		GO:0004499; GO:0050660; GO:0050661	cellular organisms;Eukaryota;Opisthokonta;Fungi;Dikarya;Ascomycota;saccharomyceta;Pezizomycotina;leotiomyceta;Eurotiomycetes;Eurotiomycetidae;Eurotiales (green and blue molds);Aspergillaceae;Aspergillus;Aspergillus violaceofuscus;Aspergillus violaceofuscus CBS 115571	PF00743;	IPR036188;IPR020946;
BCC199	acu00749_1_BCC199	A0A319C550_9EURO	1072	0	551/561 (98.2174688057%)	A0A319C550	Putative MFS multidrug transporter	BO82DRAFT_355650	Aspergillus uvarum CBS 121591	561		GO:0016021; GO:0055085	cellular organisms;Eukaryota;Opisthokonta;Fungi;Dikarya;Ascomycota;saccharomyceta;Pezizomycotina;leotiomyceta;Eurotiomycetes;Eurotiomycetidae;Eurotiales (green and blue molds);Aspergillaceae;Aspergillus;Aspergillus uvarum;Aspergillus uvarum CBS 121591	PF07690;	IPR011701;IPR020846;IPR036259;	PS50850;
BCC199	acu00750_2_BCC199	A0A2V5IKT1_9EURO	672.929	0	330/348 (94.8275862069%)	A0A2V5IKT1	NAD(P)-binding protein	BO99DRAFT_455507	Aspergillus violaceofuscus CBS 115571	348		GO:0003824; GO:0050662	cellular organisms;Eukaryota;Opisthokonta;Fungi;Dikarya;Ascomycota;saccharomyceta;Pezizomycotina;leotiomyceta;Eurotiomycetes;Eurotiomycetidae;Eurotiales (green and blue molds);Aspergillaceae;Aspergillus;Aspergillus violaceofuscus;Aspergillus violaceofuscus CBS 115571	PF01370;	IPR001509;IPR036291;
BCC199	acu00750_1_BCC199	A0A2V5ICG2_9EURO	694.886	0	346/349 (99.1404011461%)	A0A2V5ICG2	Epimerase domain-containing protein	BP00DRAFT_494905	Aspergillus indologenus CBS 114.80	349		GO:0003824; GO:0050662	cellular organisms;Eukaryota;Opisthokonta;Fungi;Dikarya;Ascomycota;saccharomyceta;Pezizomycotina;leotiomyceta;Eurotiomycetes;Eurotiomycetidae;Eurotiales (green and blue molds);Aspergillaceae;Aspergillus;Aspergillus indologenus;Aspergillus indologenus CBS 114.80	PF01370;	IPR001509;IPR036291;
BCC199	acu00751_1_BCC199	A0A319C4Z4_9EURO	658.292	0	339/349 (97.1346704871%)	A0A319C4Z4	Purine and uridine phosphorylase	BO82DRAFT_112228	Aspergillus uvarum CBS 121591	359		GO:0003824; GO:0009116	cellular organisms;Eukaryota;Opisthokonta;Fungi;Dikarya;Ascomycota;saccharomyceta;Pezizomycotina;leotiomyceta;Eurotiomycetes;Eurotiomycetidae;Eurotiales (green and blue molds);Aspergillaceae;Aspergillus;Aspergillus uvarum;Aspergillus uvarum CBS 121591	PF01048;	IPR000845;IPR035994;
BCC199	acu00752_2_BCC199	A0A2V5IH00_9EURO	1004.97	0	533/563 (94.6714031972%)	A0A2V5IH00	Dak1-domain-containing protein (Fragment)	BO99DRAFT_324174	Aspergillus violaceofuscus CBS 115571	555		GO:0004371; GO:0005524; GO:0006071	cellular organisms;Eukaryota;Opisthokonta;Fungi;Dikarya;Ascomycota;saccharomyceta;Pezizomycotina;leotiomyceta;Eurotiomycetes;Eurotiomycetidae;Eurotiales (green and blue molds);Aspergillaceae;Aspergillus;Aspergillus violaceofuscus;Aspergillus violaceofuscus CBS 115571	PF02733;PF02734;	IPR012734;IPR004006;IPR004007;IPR036117;	PS51481;PS51480;
BCC199	acu00752_1_BCC199	A0A1L9WV19_ASPAC	1053.89	0	548/571 (95.9719789842%)	A0A1L9WV19	Uncharacterized protein	ASPACDRAFT_51915	Aspergillus aculeatus ATCC 16872	583		GO:0004371; GO:0005524; GO:0006071	cellular organisms;Eukaryota;Opisthokonta;Fungi;Dikarya;Ascomycota;saccharomyceta;Pezizomycotina;leotiomyceta;Eurotiomycetes;Eurotiomycetidae;Eurotiales (green and blue molds);Aspergillaceae;Aspergillus;Aspergillus aculeatus;Aspergillus aculeatus ATCC 16872	PF02733;PF02734;	IPR012734;IPR004006;IPR004007;IPR036117;	PS51481;PS51480;
BCC199	acu00753_1_BCC199	A0A1L9X7A9_ASPAC	1885.15	0	961/1021 (94.1234084231%)	A0A1L9X7A9	Carrier domain-containing protein	ASPACDRAFT_20389	Aspergillus aculeatus ATCC 16872	1021		GO:0003824	cellular organisms;Eukaryota;Opisthokonta;Fungi;Dikarya;Ascomycota;saccharomyceta;Pezizomycotina;leotiomyceta;Eurotiomycetes;Eurotiomycetidae;Eurotiales (green and blue molds);Aspergillaceae;Aspergillus;Aspergillus aculeatus;Aspergillus aculeatus ATCC 16872	PF00501;PF07993;PF00550;	IPR036736;IPR020845;IPR000873;IPR042099;IPR013120;IPR036291;IPR009081;IPR010080;	PS00455;PS50075;
BCC199	acu00753_2_BCC199	A0A317W647_ASPEC	1801.56	0	943/1021 (92.36043095%)	A0A317W647	Non-ribosomal peptide synthetase	BO83DRAFT_405711	Aspergillus eucalypticola (strain CBS 122712 / IBT 29274)	1021		GO:0003824; GO:0031177	cellular organisms;Eukaryota;Opisthokonta;Fungi;Dikarya;Ascomycota;saccharomyceta;Pezizomycotina;leotiomyceta;Eurotiomycetes;Eurotiomycetidae;Eurotiales (green and blue molds);Aspergillaceae;Aspergillus;Aspergillus eucalypticola;Aspergillus eucalypticola (strain CBS 122712 / IBT 29274)	PF00501;PF07993;PF00550;	IPR010071;IPR036736;IPR020845;IPR000873;IPR042099;IPR013120;IPR036291;IPR020806;IPR009081;IPR010080;	PS00455;PS50075;
BCC199	acu00754_1_BCC199	A0A2V5IGU7_9EURO	1298.11	0	640/669 (95.6651718984%)	A0A2V5IGU7	C6 transcription factor	BO99DRAFT_352376	Aspergillus violaceofuscus CBS 115571	760		GO:0000981; GO:0003677; GO:0005634; GO:0006351; GO:0008270	cellular organisms;Eukaryota;Opisthokonta;Fungi;Dikarya;Ascomycota;saccharomyceta;Pezizomycotina;leotiomyceta;Eurotiomycetes;Eurotiomycetidae;Eurotiales (green and blue molds);Aspergillaceae;Aspergillus;Aspergillus violaceofuscus;Aspergillus violaceofuscus CBS 115571	PF04082;PF00172;	IPR007219;IPR001138;IPR036864;	PS00463;PS50048;
BCC199	acu00755_1_BCC199	A0A1L9X7J3_ASPAC	2094.7	0	1071/1147 (93.3740191805%)	A0A1L9X7J3	ANK_REP_REGION domain-containing protein	ASPACDRAFT_20712	Aspergillus aculeatus ATCC 16872	1103		GO:0016021; GO:0046873	cellular organisms;Eukaryota;Opisthokonta;Fungi;Dikarya;Ascomycota;saccharomyceta;Pezizomycotina;leotiomyceta;Eurotiomycetes;Eurotiomycetidae;Eurotiales (green and blue molds);Aspergillaceae;Aspergillus;Aspergillus aculeatus;Aspergillus aculeatus ATCC 16872	PF00023;PF12796;PF13606;PF01544;	IPR002110;IPR020683;IPR036770;IPR002523;	PS50297;PS50088;
BCC199	acu00756_2_BCC199	A0A2V5I786_9EURO	863.988	0	439/471 (93.2059447983%)	A0A2V5I786	APH domain-containing protein	BP00DRAFT_456188	Aspergillus indologenus CBS 114.80	475			cellular organisms;Eukaryota;Opisthokonta;Fungi;Dikarya;Ascomycota;saccharomyceta;Pezizomycotina;leotiomyceta;Eurotiomycetes;Eurotiomycetidae;Eurotiales (green and blue molds);Aspergillaceae;Aspergillus;Aspergillus indologenus;Aspergillus indologenus CBS 114.80	PF01636;	IPR002575;IPR011009;
BCC199	acu00756_1_BCC199	A0A2V5IFR5_9EURO	821.231	0	423/450 (94.0%)	A0A2V5IFR5	Phosphotransferase family protein	BP00DRAFT_492406	Aspergillus indologenus CBS 114.80	456		GO:0016740	cellular organisms;Eukaryota;Opisthokonta;Fungi;Dikarya;Ascomycota;saccharomyceta;Pezizomycotina;leotiomyceta;Eurotiomycetes;Eurotiomycetidae;Eurotiales (green and blue molds);Aspergillaceae;Aspergillus;Aspergillus indologenus;Aspergillus indologenus CBS 114.80	PF01636;	IPR002575;IPR011009;
BCC199	acu00757_1_BCC199	A0A2V5I4G9_9EURO	1489.94	0	727/763 (95.2817824377%)	A0A2V5I4G9	C6 transcription factor	BP00DRAFT_426945	Aspergillus indologenus CBS 114.80	763		GO:0000981; GO:0003677; GO:0005634; GO:0006351; GO:0008270	cellular organisms;Eukaryota;Opisthokonta;Fungi;Dikarya;Ascomycota;saccharomyceta;Pezizomycotina;leotiomyceta;Eurotiomycetes;Eurotiomycetidae;Eurotiales (green and blue molds);Aspergillaceae;Aspergillus;Aspergillus indologenus;Aspergillus indologenus CBS 114.80	PF04082;PF00172;	IPR007219;IPR001138;IPR036864;	PS00463;PS50048;
BCC199	acu00758_1_BCC199	A0A0F0I8D8_ASPPU	876.7	0	470/539 (87.1985157699%)	A0A0F0I8D8	Elp3 domain-containing protein	P875_00034198	Aspergillus parasiticus (strain ATCC 56775 / NRRL 5862 / SRRC 143 / SU-1)	1307		GO:0003824; GO:0005623; GO:0005887; GO:0006777; GO:0015079; GO:0019008; GO:0030007; GO:0046872; GO:0051539	cellular organisms;Eukaryota;Opisthokonta;Fungi;Dikarya;Ascomycota;saccharomyceta;Pezizomycotina;leotiomyceta;Eurotiomycetes;Eurotiomycetidae;Eurotiales (green and blue molds);Aspergillaceae;Aspergillus;Aspergillus parasiticus;Aspergillus parasiticus (strain ATCC 56775 / NRRL 5862 / SRRC 143 / SU-1)	PF01967;PF06463;PF04055;PF02386;	IPR003445;IPR006638;IPR004773;IPR023045;IPR013483;IPR000385;IPR036522;IPR010505;IPR002820;IPR007197;IPR015958;	PS01305;
BCC199	acu00759_1_BCC199	A0A2V5IUY4_9EURO	1105.12	0	537/541 (99.2606284658%)	A0A2V5IUY4	tRNA-dihydrouridine synthase 1	BO99DRAFT_375409	Aspergillus violaceofuscus CBS 115571	541		GO:0017150; GO:0050660	cellular organisms;Eukaryota;Opisthokonta;Fungi;Dikarya;Ascomycota;saccharomyceta;Pezizomycotina;leotiomyceta;Eurotiomycetes;Eurotiomycetidae;Eurotiales (green and blue molds);Aspergillaceae;Aspergillus;Aspergillus violaceofuscus;Aspergillus violaceofuscus CBS 115571	PF01207;	IPR013785;IPR035587;IPR001269;IPR018517;	PS01136;
BCC199	acu00760_2_BCC199	A0A2V5IZI2_9EURO	599.742	0	298/314 (94.9044585987%)	A0A2V5IZI2	Kinase-like protein	BP00DRAFT_223195	Aspergillus indologenus CBS 114.80	314		GO:0016301	cellular organisms;Eukaryota;Opisthokonta;Fungi;Dikarya;Ascomycota;saccharomyceta;Pezizomycotina;leotiomyceta;Eurotiomycetes;Eurotiomycetidae;Eurotiales (green and blue molds);Aspergillaceae;Aspergillus;Aspergillus indologenus;Aspergillus indologenus CBS 114.80	PF01636;	IPR002575;IPR011009;
BCC199	acu00760_1_BCC199	A0A2V5I2F9_9EURO	570.852	0	287/318 (90.251572327%)	A0A2V5I2F9	APH domain-containing protein	BP00DRAFT_426008	Aspergillus indologenus CBS 114.80	318			cellular organisms;Eukaryota;Opisthokonta;Fungi;Dikarya;Ascomycota;saccharomyceta;Pezizomycotina;leotiomyceta;Eurotiomycetes;Eurotiomycetidae;Eurotiales (green and blue molds);Aspergillaceae;Aspergillus;Aspergillus indologenus;Aspergillus indologenus CBS 114.80	PF01636;	IPR002575;IPR011009;
BCC199	acu00761_2_BCC199	A0A319CBJ2_9EURO	502.671	6.60865e-173	245/248 (98.7903225806%)	A0A319CBJ2	2-polyprenyl-6-methoxyphenol hydroxylase	BO82DRAFT_47607	Aspergillus uvarum CBS 121591	643		GO:0071949	cellular organisms;Eukaryota;Opisthokonta;Fungi;Dikarya;Ascomycota;saccharomyceta;Pezizomycotina;leotiomyceta;Eurotiomycetes;Eurotiomycetidae;Eurotiales (green and blue molds);Aspergillaceae;Aspergillus;Aspergillus uvarum;Aspergillus uvarum CBS 121591	PF01494;PF07976;	IPR002938;IPR036188;IPR012941;IPR038220;IPR036249;
BCC199	acu00761_3_BCC199	A0A2V5I723_9EURO	606.675	0	291/298 (97.6510067114%)	A0A2V5I723	Putative phenol 2-monooxygenase	BP00DRAFT_437380	Aspergillus indologenus CBS 114.80	624		GO:0004497; GO:0071949	cellular organisms;Eukaryota;Opisthokonta;Fungi;Dikarya;Ascomycota;saccharomyceta;Pezizomycotina;leotiomyceta;Eurotiomycetes;Eurotiomycetidae;Eurotiales (green and blue molds);Aspergillaceae;Aspergillus;Aspergillus indologenus;Aspergillus indologenus CBS 114.80	PF01494;PF07976;	IPR002938;IPR036188;IPR012941;IPR038220;IPR036249;
BCC199	acu00762_1_BCC199	A0A2V5IDT0_9EURO	639.417	0	325/338 (96.1538461538%)	A0A2V5IDT0	Zinc-binding oxidoreductase CipB	BP00DRAFT_473039	Aspergillus indologenus CBS 114.80	349		GO:0016491	cellular organisms;Eukaryota;Opisthokonta;Fungi;Dikarya;Ascomycota;saccharomyceta;Pezizomycotina;leotiomyceta;Eurotiomycetes;Eurotiomycetidae;Eurotiales (green and blue molds);Aspergillaceae;Aspergillus;Aspergillus indologenus;Aspergillus indologenus CBS 114.80	PF08240;PF00107;	IPR013149;IPR013154;IPR011032;IPR036291;IPR020843;
BCC199	acu00762_2_BCC199	A0A2V5HII0_9EURO	551.592	0	296/347 (85.3025936599%)	A0A2V5HII0	GroES-like protein	BO99DRAFT_405433	Aspergillus violaceofuscus CBS 115571	344		GO:0016491	cellular organisms;Eukaryota;Opisthokonta;Fungi;Dikarya;Ascomycota;saccharomyceta;Pezizomycotina;leotiomyceta;Eurotiomycetes;Eurotiomycetidae;Eurotiales (green and blue molds);Aspergillaceae;Aspergillus;Aspergillus violaceofuscus;Aspergillus violaceofuscus CBS 115571	PF08240;	IPR013154;IPR011032;IPR036291;IPR020843;
BCC199	acu00763_2_BCC199	A0A395HK60_ASPHC	595.504	0	366/531 (68.9265536723%)	A0A395HK60	Cytochrome protein	BO97DRAFT_480927	Aspergillus homomorphus (strain CBS 101889)	514		GO:0004497; GO:0005506; GO:0016705; GO:0020037	cellular organisms;Eukaryota;Opisthokonta;Fungi;Dikarya;Ascomycota;saccharomyceta;Pezizomycotina;leotiomyceta;Eurotiomycetes;Eurotiomycetidae;Eurotiales (green and blue molds);Aspergillaceae;Aspergillus;Aspergillus homomorphus;Aspergillus homomorphus (strain CBS 101889)	PF00067;	IPR001128;IPR017972;IPR002401;IPR036396;	PS00086;
BCC199	acu00763_1_BCC199	A0A2V5IGQ3_9EURO	976.082	0	502/518 (96.9111969112%)	A0A2V5IGQ3	Cytochrome protein	BP00DRAFT_455588	Aspergillus indologenus CBS 114.80	517		GO:0004497; GO:0005506; GO:0016705; GO:0020037	cellular organisms;Eukaryota;Opisthokonta;Fungi;Dikarya;Ascomycota;saccharomyceta;Pezizomycotina;leotiomyceta;Eurotiomycetes;Eurotiomycetidae;Eurotiales (green and blue molds);Aspergillaceae;Aspergillus;Aspergillus indologenus;Aspergillus indologenus CBS 114.80	PF00067;	IPR001128;IPR017972;IPR002401;IPR036396;	PS00086;
BCC199	acu00764_1_BCC199	A0A319CAN7_9EURO	1020.76	0	516/528 (97.7272727273%)	A0A319CAN7	Alpha/beta-hydrolase	BO82DRAFT_333316	Aspergillus uvarum CBS 121591	528		GO:0016787	cellular organisms;Eukaryota;Opisthokonta;Fungi;Dikarya;Ascomycota;saccharomyceta;Pezizomycotina;leotiomyceta;Eurotiomycetes;Eurotiomycetidae;Eurotiales (green and blue molds);Aspergillaceae;Aspergillus;Aspergillus uvarum;Aspergillus uvarum CBS 121591	PF00135;	IPR029058;IPR002018;
BCC199	acu00764_2_BCC199	A0A1L9WQX2_ASPAC	878.241	0	456/513 (88.8888888889%)	A0A1L9WQX2	Carboxylic ester hydrolase (EC 3.1.1.-)	ASPACDRAFT_31262	Aspergillus aculeatus ATCC 16872	513	3.1.1.-	GO:0016787	cellular organisms;Eukaryota;Opisthokonta;Fungi;Dikarya;Ascomycota;saccharomyceta;Pezizomycotina;leotiomyceta;Eurotiomycetes;Eurotiomycetidae;Eurotiales (green and blue molds);Aspergillaceae;Aspergillus;Aspergillus aculeatus;Aspergillus aculeatus ATCC 16872	PF00135;	IPR029058;IPR002018;IPR019826;IPR019819;	PS00122;PS00941;
BCC199	acu00765_1_BCC199	A0A319DUE5_9EURO	571.622	0	336/343 (97.9591836735%)	A0A319DUE5	Uncharacterized protein	BO82DRAFT_56301	Aspergillus uvarum CBS 121591	339			cellular organisms;Eukaryota;Opisthokonta;Fungi;Dikarya;Ascomycota;saccharomyceta;Pezizomycotina;leotiomyceta;Eurotiomycetes;Eurotiomycetidae;Eurotiales (green and blue molds);Aspergillaceae;Aspergillus;Aspergillus uvarum;Aspergillus uvarum CBS 121591
BCC199	acu00766_1_BCC199	A0A2V5GSM5_9EURO	861.292	0	432/446 (96.8609865471%)	A0A2V5GSM5	NADH oxidase	BO99DRAFT_417333	Aspergillus violaceofuscus CBS 115571	446		GO:0010181; GO:0016491	cellular organisms;Eukaryota;Opisthokonta;Fungi;Dikarya;Ascomycota;saccharomyceta;Pezizomycotina;leotiomyceta;Eurotiomycetes;Eurotiomycetidae;Eurotiales (green and blue molds);Aspergillaceae;Aspergillus;Aspergillus violaceofuscus;Aspergillus violaceofuscus CBS 115571	PF00724;	IPR013785;IPR001155;
BCC199	acu00767_1_BCC199	A0A2V5IFS1_9EURO	1268.83	0	711/733 (96.9986357435%)	A0A2V5IFS1	Uncharacterized protein	BP00DRAFT_82184	Aspergillus indologenus CBS 114.80	732		GO:0016021	cellular organisms;Eukaryota;Opisthokonta;Fungi;Dikarya;Ascomycota;saccharomyceta;Pezizomycotina;leotiomyceta;Eurotiomycetes;Eurotiomycetidae;Eurotiales (green and blue molds);Aspergillaceae;Aspergillus;Aspergillus indologenus;Aspergillus indologenus CBS 114.80
BCC199	acu00768_1_BCC199	A0A1L9XAB0_ASPAC	1051.2	0	551/584 (94.3493150685%)	A0A1L9XAB0	Zn(2)-C6 fungal-type domain-containing protein	ASPACDRAFT_38859	Aspergillus aculeatus ATCC 16872	582		GO:0000981; GO:0005634; GO:0008270	cellular organisms;Eukaryota;Opisthokonta;Fungi;Dikarya;Ascomycota;saccharomyceta;Pezizomycotina;leotiomyceta;Eurotiomycetes;Eurotiomycetidae;Eurotiales (green and blue molds);Aspergillaceae;Aspergillus;Aspergillus aculeatus;Aspergillus aculeatus ATCC 16872	PF00172;	IPR001138;IPR036864;	PS00463;PS50048;
BCC199	acu00769_1_BCC199	A0A1L9WIE8_ASPAC	245.743	4.21495e-81	129/146 (88.3561643836%)	A0A1L9WIE8	Uncharacterized protein	ASPACDRAFT_81644	Aspergillus aculeatus ATCC 16872	143			cellular organisms;Eukaryota;Opisthokonta;Fungi;Dikarya;Ascomycota;saccharomyceta;Pezizomycotina;leotiomyceta;Eurotiomycetes;Eurotiomycetidae;Eurotiales (green and blue molds);Aspergillaceae;Aspergillus;Aspergillus aculeatus;Aspergillus aculeatus ATCC 16872	PF01042;	IPR006056;IPR035959;IPR006175;
BCC199	acu00770_1_BCC199	A0A2V5I2Y6_9EURO	1007.28	0	577/658 (87.6899696049%)	A0A2V5I2Y6	FAD-binding FR-type domain-containing protein	BP00DRAFT_436331	Aspergillus indologenus CBS 114.80	658		GO:0016021; GO:0016491	cellular organisms;Eukaryota;Opisthokonta;Fungi;Dikarya;Ascomycota;saccharomyceta;Pezizomycotina;leotiomyceta;Eurotiomycetes;Eurotiomycetidae;Eurotiales (green and blue molds);Aspergillaceae;Aspergillus;Aspergillus indologenus;Aspergillus indologenus CBS 114.80	PF08022;PF01794;PF08030;	IPR013112;IPR017927;IPR013130;IPR013121;IPR039261;	PS51384;
BCC199	acu00771_1_BCC199	A0A2V5J1Y5_9EURO	1190.64	0	583/585 (99.6581196581%)	A0A2V5J1Y5	MFS general substrate transporter	BP00DRAFT_495392	Aspergillus indologenus CBS 114.80	585		GO:0016021; GO:0055085	cellular organisms;Eukaryota;Opisthokonta;Fungi;Dikarya;Ascomycota;saccharomyceta;Pezizomycotina;leotiomyceta;Eurotiomycetes;Eurotiomycetidae;Eurotiales (green and blue molds);Aspergillaceae;Aspergillus;Aspergillus indologenus;Aspergillus indologenus CBS 114.80	PF07690;	IPR011701;IPR036259;
BCC199	acu00021_3_BCC199	A0A2V5JES1_9EURO	1125.15	0	556/560 (99.2857142857%)	A0A2V5JES1	MFS general substrate transporter	BP00DRAFT_465455	Aspergillus indologenus CBS 114.80	560		GO:0016021; GO:0055085	cellular organisms;Eukaryota;Opisthokonta;Fungi;Dikarya;Ascomycota;saccharomyceta;Pezizomycotina;leotiomyceta;Eurotiomycetes;Eurotiomycetidae;Eurotiales (green and blue molds);Aspergillaceae;Aspergillus;Aspergillus indologenus;Aspergillus indologenus CBS 114.80	PF07690;	IPR011701;IPR020846;IPR036259;	PS50850;
BCC199	acu00021_5_BCC199	A0A2V5IA65_9EURO	1069.69	0	564/574 (98.2578397213%)	A0A2V5IA65	MFS multidrug transporter	BP00DRAFT_397449	Aspergillus indologenus CBS 114.80	573		GO:0016021; GO:0055085	cellular organisms;Eukaryota;Opisthokonta;Fungi;Dikarya;Ascomycota;saccharomyceta;Pezizomycotina;leotiomyceta;Eurotiomycetes;Eurotiomycetidae;Eurotiales (green and blue molds);Aspergillaceae;Aspergillus;Aspergillus indologenus;Aspergillus indologenus CBS 114.80	PF07690;	IPR011701;IPR020846;IPR036259;	PS50850;
BCC199	acu00021_4_BCC199	A0A2V5IHV7_9EURO	1012.29	0	512/523 (97.896749522%)	A0A2V5IHV7	Putative bicyclomycin resistance protein	BP00DRAFT_472525	Aspergillus indologenus CBS 114.80	523		GO:0016021; GO:0055085	cellular organisms;Eukaryota;Opisthokonta;Fungi;Dikarya;Ascomycota;saccharomyceta;Pezizomycotina;leotiomyceta;Eurotiomycetes;Eurotiomycetidae;Eurotiales (green and blue molds);Aspergillaceae;Aspergillus;Aspergillus indologenus;Aspergillus indologenus CBS 114.80	PF07690;	IPR011701;IPR020846;IPR036259;	PS50850;
BCC199	acu00021_1_BCC199	A0A319DM75_9EURO	1134.4	0	558/562 (99.2882562278%)	A0A319DM75	Synaptic vesicle transporter	BO82DRAFT_108049	Aspergillus uvarum CBS 121591	562		GO:0016021; GO:0055085	cellular organisms;Eukaryota;Opisthokonta;Fungi;Dikarya;Ascomycota;saccharomyceta;Pezizomycotina;leotiomyceta;Eurotiomycetes;Eurotiomycetidae;Eurotiales (green and blue molds);Aspergillaceae;Aspergillus;Aspergillus uvarum;Aspergillus uvarum CBS 121591	PF07690;	IPR011701;IPR020846;IPR036259;	PS50850;
BCC199	acu00021_2_BCC199	A0A2V5HVX7_9EURO	1236.48	0	607/611 (99.3453355155%)	A0A2V5HVX7	MFS general substrate transporter	BP00DRAFT_428254	Aspergillus indologenus CBS 114.80	611		GO:0016021; GO:0055085	cellular organisms;Eukaryota;Opisthokonta;Fungi;Dikarya;Ascomycota;saccharomyceta;Pezizomycotina;leotiomyceta;Eurotiomycetes;Eurotiomycetidae;Eurotiales (green and blue molds);Aspergillaceae;Aspergillus;Aspergillus indologenus;Aspergillus indologenus CBS 114.80	PF07690;	IPR011701;IPR020846;IPR036259;	PS50850;
BCC199	acu00022_5_BCC199	A0A2V5ICV8_9EURO	969.148	0	549/583 (94.1680960549%)	A0A2V5ICV8	MFS general substrate transporter	BO99DRAFT_337712	Aspergillus violaceofuscus CBS 115571	584		GO:0016021; GO:0055085	cellular organisms;Eukaryota;Opisthokonta;Fungi;Dikarya;Ascomycota;saccharomyceta;Pezizomycotina;leotiomyceta;Eurotiomycetes;Eurotiomycetidae;Eurotiales (green and blue molds);Aspergillaceae;Aspergillus;Aspergillus violaceofuscus;Aspergillus violaceofuscus CBS 115571	PF07690;	IPR011701;IPR020846;IPR036259;IPR001411;	PS50850;
BCC199	acu00022_4_BCC199	A0A0K8L0S8_9EURO	1031.55	0	534/553 (96.5641952984%)	A0A0K8L0S8	Uncharacterized MFS-type transporter C1399.02	AUD_0289	Aspergillus udagawae	553		GO:0016021; GO:0055085	cellular organisms;Eukaryota;Opisthokonta;Fungi;Dikarya;Ascomycota;saccharomyceta;Pezizomycotina;leotiomyceta;Eurotiomycetes;Eurotiomycetidae;Eurotiales (green and blue molds);Aspergillaceae;Aspergillus;Aspergillus udagawae	PF07690;	IPR011701;IPR020846;IPR036259;IPR001411;	PS50850;
BCC199	acu00022_1_BCC199	A0A319BZ40_9EURO	1076.23	0	547/562 (97.3309608541%)	A0A319BZ40	MFS general substrate transporter	BO82DRAFT_386125	Aspergillus uvarum CBS 121591	602		GO:0016021; GO:0055085	cellular organisms;Eukaryota;Opisthokonta;Fungi;Dikarya;Ascomycota;saccharomyceta;Pezizomycotina;leotiomyceta;Eurotiomycetes;Eurotiomycetidae;Eurotiales (green and blue molds);Aspergillaceae;Aspergillus;Aspergillus uvarum;Aspergillus uvarum CBS 121591	PF07690;	IPR011701;IPR020846;IPR036259;IPR001411;	PS50850;
BCC199	acu00022_2_BCC199	A0A2V5I951_9EURO	1006.13	0	549/557 (98.5637342908%)	A0A2V5I951	DNA repair protein RAD50	BP00DRAFT_485501	Aspergillus indologenus CBS 114.80	557		GO:0016021; GO:0055085	cellular organisms;Eukaryota;Opisthokonta;Fungi;Dikarya;Ascomycota;saccharomyceta;Pezizomycotina;leotiomyceta;Eurotiomycetes;Eurotiomycetidae;Eurotiales (green and blue molds);Aspergillaceae;Aspergillus;Aspergillus indologenus;Aspergillus indologenus CBS 114.80	PF07690;	IPR011701;IPR020846;IPR036259;IPR001411;	PS50850;
BCC199	acu00022_6_BCC199	A0A2V5GPC2_9EURO	861.292	0	480/503 (95.4274353877%)	A0A2V5GPC2	MFS transporter	BO99DRAFT_486191	Aspergillus violaceofuscus CBS 115571	587		GO:0016021; GO:0055085	cellular organisms;Eukaryota;Opisthokonta;Fungi;Dikarya;Ascomycota;saccharomyceta;Pezizomycotina;leotiomyceta;Eurotiomycetes;Eurotiomycetidae;Eurotiales (green and blue molds);Aspergillaceae;Aspergillus;Aspergillus violaceofuscus;Aspergillus violaceofuscus CBS 115571	PF07690;	IPR011701;IPR020846;IPR036259;IPR001411;	PS50850;
BCC199	acu00022_3_BCC199	A0A2V5I4W0_9EURO	874.389	0	486/503 (96.62027833%)	A0A2V5I4W0	MFS general substrate transporter	BP00DRAFT_425454	Aspergillus indologenus CBS 114.80	503		GO:0016021; GO:0055085	cellular organisms;Eukaryota;Opisthokonta;Fungi;Dikarya;Ascomycota;saccharomyceta;Pezizomycotina;leotiomyceta;Eurotiomycetes;Eurotiomycetidae;Eurotiales (green and blue molds);Aspergillaceae;Aspergillus;Aspergillus indologenus;Aspergillus indologenus CBS 114.80	PF07690;	IPR011701;IPR020846;IPR036259;IPR001411;	PS50850;
BCC199	acu00023_3_BCC199	A0A2V5IR65_9EURO	930.628	0	456/456 (100.0%)	A0A2V5IR65	Mannan endo-1,6-alpha-mannosidase (EC 3.2.1.101)	BP00DRAFT_491392	Aspergillus indologenus CBS 114.80	456	3.2.1.101	GO:0008496; GO:0016021; GO:0016052	cellular organisms;Eukaryota;Opisthokonta;Fungi;Dikarya;Ascomycota;saccharomyceta;Pezizomycotina;leotiomyceta;Eurotiomycetes;Eurotiomycetidae;Eurotiales (green and blue molds);Aspergillaceae;Aspergillus;Aspergillus indologenus;Aspergillus indologenus CBS 114.80	PF03663;	IPR008928;IPR005198;IPR014480;
BCC199	acu00023_1_BCC199	A0A2V5IFP1_9EURO	956.436	0	466/468 (99.5726495726%)	A0A2V5IFP1	Mannan endo-1,6-alpha-mannosidase (EC 3.2.1.101)	BP00DRAFT_27858	Aspergillus indologenus CBS 114.80	468	3.2.1.101	GO:0008496; GO:0016021; GO:0016052	cellular organisms;Eukaryota;Opisthokonta;Fungi;Dikarya;Ascomycota;saccharomyceta;Pezizomycotina;leotiomyceta;Eurotiomycetes;Eurotiomycetidae;Eurotiales (green and blue molds);Aspergillaceae;Aspergillus;Aspergillus indologenus;Aspergillus indologenus CBS 114.80	PF03663;	IPR008928;IPR005198;IPR014480;
BCC199	acu00023_5_BCC199	A0A319BT78_9EURO	319.701	6.45148e-105	176/229 (76.8558951965%)	A0A319BT78	Mannan endo-1,6-alpha-mannosidase (EC 3.2.1.101)	BO82DRAFT_407945	Aspergillus uvarum CBS 121591	444	3.2.1.101	GO:0008496; GO:0016052	cellular organisms;Eukaryota;Opisthokonta;Fungi;Dikarya;Ascomycota;saccharomyceta;Pezizomycotina;leotiomyceta;Eurotiomycetes;Eurotiomycetidae;Eurotiales (green and blue molds);Aspergillaceae;Aspergillus;Aspergillus uvarum;Aspergillus uvarum CBS 121591	PF03663;	IPR008928;IPR005198;IPR014480;
BCC199	acu00023_4_BCC199	A0A2V5I9V9_9EURO	939.102	0	456/461 (98.9154013015%)	A0A2V5I9V9	Mannan endo-1,6-alpha-mannosidase (EC 3.2.1.101)	BP00DRAFT_105322	Aspergillus indologenus CBS 114.80	461	3.2.1.101	GO:0008496; GO:0016021; GO:0016052	cellular organisms;Eukaryota;Opisthokonta;Fungi;Dikarya;Ascomycota;saccharomyceta;Pezizomycotina;leotiomyceta;Eurotiomycetes;Eurotiomycetidae;Eurotiales (green and blue molds);Aspergillaceae;Aspergillus;Aspergillus indologenus;Aspergillus indologenus CBS 114.80	PF03663;	IPR008928;IPR005198;IPR014480;
BCC199	acu00772_1_BCC199	A0A2V5IHP9_9EURO	1048.11	0	528/574 (91.9860627178%)	A0A2V5IHP9	Putative long-chain-fatty-acid-CoA ligase	BP00DRAFT_411898	Aspergillus indologenus CBS 114.80	574		GO:0016874	cellular organisms;Eukaryota;Opisthokonta;Fungi;Dikarya;Ascomycota;saccharomyceta;Pezizomycotina;leotiomyceta;Eurotiomycetes;Eurotiomycetidae;Eurotiales (green and blue molds);Aspergillaceae;Aspergillus;Aspergillus indologenus;Aspergillus indologenus CBS 114.80	PF00501;PF13193;	IPR025110;IPR020845;IPR000873;IPR042099;	PS00455;
BCC199	acu00773_2_BCC199	A0A1L9WX12_ASPAC	124.79	1.04245e-31	54/54 (100.0%)	A0A1L9WX12	Sister chromatid cohesion protein	ASPACDRAFT_117211	Aspergillus aculeatus ATCC 16872	1773		GO:0003682; GO:0005634; GO:0007049; GO:0010468	cellular organisms;Eukaryota;Opisthokonta;Fungi;Dikarya;Ascomycota;saccharomyceta;Pezizomycotina;leotiomyceta;Eurotiomycetes;Eurotiomycetidae;Eurotiales (green and blue molds);Aspergillaceae;Aspergillus;Aspergillus aculeatus;Aspergillus aculeatus ATCC 16872	PF12765;PF12830;	IPR011989;IPR016024;IPR026003;IPR024986;IPR033031;
BCC199	acu00774_1_BCC199	A0A2V5J3I0_9EURO	503.056	2.18571e-173	284/369 (76.9647696477%)	A0A2V5J3I0	F-box domain-containing protein	BP00DRAFT_441271	Aspergillus indologenus CBS 114.80	413			cellular organisms;Eukaryota;Opisthokonta;Fungi;Dikarya;Ascomycota;saccharomyceta;Pezizomycotina;leotiomyceta;Eurotiomycetes;Eurotiomycetidae;Eurotiales (green and blue molds);Aspergillaceae;Aspergillus;Aspergillus indologenus;Aspergillus indologenus CBS 114.80		IPR036047;IPR001810;	PS50181;
BCC199	acu00774_2_BCC199	A0A2V5J3H9_9EURO	696.427	0	395/436 (90.5963302752%)	A0A2V5J3H9	F-box domain-containing protein	BP00DRAFT_474056	Aspergillus indologenus CBS 114.80	434			cellular organisms;Eukaryota;Opisthokonta;Fungi;Dikarya;Ascomycota;saccharomyceta;Pezizomycotina;leotiomyceta;Eurotiomycetes;Eurotiomycetidae;Eurotiales (green and blue molds);Aspergillaceae;Aspergillus;Aspergillus indologenus;Aspergillus indologenus CBS 114.80		IPR036047;IPR001810;	PS50181;
BCC199	acu00775_1_BCC199	A0A2V5JAA0_9EURO	159.073	4.83325e-46	100/142 (70.4225352113%)	A0A2V5JAA0	Uncharacterized protein	BP00DRAFT_446115	Aspergillus indologenus CBS 114.80	135			cellular organisms;Eukaryota;Opisthokonta;Fungi;Dikarya;Ascomycota;saccharomyceta;Pezizomycotina;leotiomyceta;Eurotiomycetes;Eurotiomycetidae;Eurotiales (green and blue molds);Aspergillaceae;Aspergillus;Aspergillus indologenus;Aspergillus indologenus CBS 114.80
BCC199	acu00775_2_BCC199	A0A2V5JAA0_9EURO	58.9214	1.21574e-09	30/43 (69.7674418605%)	A0A2V5JAA0	Uncharacterized protein	BP00DRAFT_446115	Aspergillus indologenus CBS 114.80	135			cellular organisms;Eukaryota;Opisthokonta;Fungi;Dikarya;Ascomycota;saccharomyceta;Pezizomycotina;leotiomyceta;Eurotiomycetes;Eurotiomycetidae;Eurotiales (green and blue molds);Aspergillaceae;Aspergillus;Aspergillus indologenus;Aspergillus indologenus CBS 114.80
BCC199	acu00776_1_BCC199	A0A2V5HX56_9EURO	593.193	0	286/288 (99.3055555556%)	A0A2V5HX56	NAD(P)-binding protein	BO99DRAFT_381766	Aspergillus violaceofuscus CBS 115571	288		GO:0016491	cellular organisms;Eukaryota;Opisthokonta;Fungi;Dikarya;Ascomycota;saccharomyceta;Pezizomycotina;leotiomyceta;Eurotiomycetes;Eurotiomycetidae;Eurotiales (green and blue molds);Aspergillaceae;Aspergillus;Aspergillus violaceofuscus;Aspergillus violaceofuscus CBS 115571	PF00106;	IPR036291;IPR020904;IPR002347;	PS00061;
BCC199	acu00777_1_BCC199	A0A2V5ILX5_9EURO	1206.05	0	582/588 (98.9795918367%)	A0A2V5ILX5	Acetyl-CoA synthetase-like protein	BO99DRAFT_381730	Aspergillus violaceofuscus CBS 115571	588		GO:0003824	cellular organisms;Eukaryota;Opisthokonta;Fungi;Dikarya;Ascomycota;saccharomyceta;Pezizomycotina;leotiomyceta;Eurotiomycetes;Eurotiomycetidae;Eurotiales (green and blue molds);Aspergillaceae;Aspergillus;Aspergillus violaceofuscus;Aspergillus violaceofuscus CBS 115571	PF00501;PF13193;	IPR025110;IPR020845;IPR000873;IPR042099;	PS00455;
BCC199	acu00777_2_BCC199	A0A1L9WF32_ASPAC	1158.28	0	574/599 (95.8263772955%)	A0A1L9WF32	Uncharacterized protein	ASPACDRAFT_1908832	Aspergillus aculeatus ATCC 16872	599		GO:0003824; GO:0016021	cellular organisms;Eukaryota;Opisthokonta;Fungi;Dikarya;Ascomycota;saccharomyceta;Pezizomycotina;leotiomyceta;Eurotiomycetes;Eurotiomycetidae;Eurotiales (green and blue molds);Aspergillaceae;Aspergillus;Aspergillus aculeatus;Aspergillus aculeatus ATCC 16872	PF00501;PF13193;	IPR025110;IPR020845;IPR000873;IPR042099;	PS00455;
BCC199	acu00778_1_BCC199	A0A2V5IIW4_9EURO	1250.73	0	627/660 (95.0%)	A0A2V5IIW4	Alpha-L-rhamnosidase A	BP00DRAFT_332838	Aspergillus indologenus CBS 114.80	660		GO:0003824	cellular organisms;Eukaryota;Opisthokonta;Fungi;Dikarya;Ascomycota;saccharomyceta;Pezizomycotina;leotiomyceta;Eurotiomycetes;Eurotiomycetidae;Eurotiales (green and blue molds);Aspergillaceae;Aspergillus;Aspergillus indologenus;Aspergillus indologenus CBS 114.80	PF17389;	IPR008928;IPR035396;
BCC199	acu00779_1_BCC199	A0A319BVD3_9EURO	321.627	1.29214e-106	167/184 (90.7608695652%)	A0A319BVD3	ANK_REP_REGION domain-containing protein	BO82DRAFT_322425	Aspergillus uvarum CBS 121591	349			cellular organisms;Eukaryota;Opisthokonta;Fungi;Dikarya;Ascomycota;saccharomyceta;Pezizomycotina;leotiomyceta;Eurotiomycetes;Eurotiomycetidae;Eurotiales (green and blue molds);Aspergillaceae;Aspergillus;Aspergillus uvarum;Aspergillus uvarum CBS 121591		IPR002110;IPR020683;IPR036770;	PS50297;PS50088;
BCC199	acu00779_2_BCC199	A0A2V5IH62_9EURO	461.84	4.74987e-162	246/275 (89.4545454545%)	A0A2V5IH62	Ankyrin	BP00DRAFT_171956	Aspergillus indologenus CBS 114.80	275			cellular organisms;Eukaryota;Opisthokonta;Fungi;Dikarya;Ascomycota;saccharomyceta;Pezizomycotina;leotiomyceta;Eurotiomycetes;Eurotiomycetidae;Eurotiales (green and blue molds);Aspergillaceae;Aspergillus;Aspergillus indologenus;Aspergillus indologenus CBS 114.80		IPR002110;IPR020683;IPR036770;	PS50297;PS50088;
BCC199	acu00780_1_BCC199	A0A2V5HHM1_9EURO	951.044	0	504/528 (95.4545454545%)	A0A2V5HHM1	Fibronectin type-III domain-containing protein	BO99DRAFT_102463	Aspergillus violaceofuscus CBS 115571	629			cellular organisms;Eukaryota;Opisthokonta;Fungi;Dikarya;Ascomycota;saccharomyceta;Pezizomycotina;leotiomyceta;Eurotiomycetes;Eurotiomycetidae;Eurotiales (green and blue molds);Aspergillaceae;Aspergillus;Aspergillus violaceofuscus;Aspergillus violaceofuscus CBS 115571	PF15474;PF12138;	IPR003961;IPR036116;IPR013783;IPR029167;IPR021986;	PS50853;
BCC199	acu00781_1_BCC199	A0A2V5HEG4_9EURO	783.482	0	380/384 (98.9583333333%)	A0A2V5HEG4	Branched-chain amino acid aminotransferase/4-amino-4-deoxychorismate lyase	BO99DRAFT_381672	Aspergillus violaceofuscus CBS 115571	384		GO:0004084; GO:0009081; GO:0016829	cellular organisms;Eukaryota;Opisthokonta;Fungi;Dikarya;Ascomycota;saccharomyceta;Pezizomycotina;leotiomyceta;Eurotiomycetes;Eurotiomycetidae;Eurotiales (green and blue molds);Aspergillaceae;Aspergillus;Aspergillus violaceofuscus;Aspergillus violaceofuscus CBS 115571	PF01063;	IPR001544;IPR036038;IPR005786;IPR033939;
BCC199	acu00782_1_BCC199	A0A2V5JIT0_9EURO	865.529	0	426/430 (99.0697674419%)	A0A2V5JIT0	Putative tryptophan dimethylallyltransferase	BP00DRAFT_331002	Aspergillus indologenus CBS 114.80	430		GO:0009820; GO:0016765	cellular organisms;Eukaryota;Opisthokonta;Fungi;Dikarya;Ascomycota;saccharomyceta;Pezizomycotina;leotiomyceta;Eurotiomycetes;Eurotiomycetidae;Eurotiales (green and blue molds);Aspergillaceae;Aspergillus;Aspergillus indologenus;Aspergillus indologenus CBS 114.80	PF11991;	IPR033964;IPR017795;IPR012148;
BCC199	acu00783_1_BCC199	A0A2V5JIS6_9EURO	623.624	0	321/326 (98.4662576687%)	A0A2V5JIS6	NAD(P)-binding protein	BP00DRAFT_6351	Aspergillus indologenus CBS 114.80	326			cellular organisms;Eukaryota;Opisthokonta;Fungi;Dikarya;Ascomycota;saccharomyceta;Pezizomycotina;leotiomyceta;Eurotiomycetes;Eurotiomycetidae;Eurotiales (green and blue molds);Aspergillaceae;Aspergillus;Aspergillus indologenus;Aspergillus indologenus CBS 114.80	PF05368;	IPR036291;IPR008030;
BCC199	acu00784_2_BCC199	A0A319CKK1_9EURO	167.548	1.04219e-41	94/149 (63.0872483221%)	A0A319CKK1	C2H2-type domain-containing protein	BO82DRAFT_398565	Aspergillus uvarum CBS 121591	576		GO:0003676	cellular organisms;Eukaryota;Opisthokonta;Fungi;Dikarya;Ascomycota;saccharomyceta;Pezizomycotina;leotiomyceta;Eurotiomycetes;Eurotiomycetidae;Eurotiales (green and blue molds);Aspergillaceae;Aspergillus;Aspergillus uvarum;Aspergillus uvarum CBS 121591		IPR013087;	PS00028;
BCC199	acu00784_1_BCC199	A0A1L9WFH5_ASPAC	147.132	1.36027e-39	140/267 (52.4344569288%)	A0A1L9WFH5	C2H2-type domain-containing protein	ASPACDRAFT_48363	Aspergillus aculeatus ATCC 16872	244		GO:0003676	cellular organisms;Eukaryota;Opisthokonta;Fungi;Dikarya;Ascomycota;saccharomyceta;Pezizomycotina;leotiomyceta;Eurotiomycetes;Eurotiomycetidae;Eurotiales (green and blue molds);Aspergillaceae;Aspergillus;Aspergillus aculeatus;Aspergillus aculeatus ATCC 16872		IPR013087;	PS50157;
BCC199	acu00785_1_BCC199	A0A2V5GUI4_9EURO	826.239	0	444/461 (96.3123644252%)	A0A2V5GUI4	MFS general substrate transporter	BO99DRAFT_425893	Aspergillus violaceofuscus CBS 115571	461		GO:0016021; GO:0055085	cellular organisms;Eukaryota;Opisthokonta;Fungi;Dikarya;Ascomycota;saccharomyceta;Pezizomycotina;leotiomyceta;Eurotiomycetes;Eurotiomycetidae;Eurotiales (green and blue molds);Aspergillaceae;Aspergillus;Aspergillus violaceofuscus;Aspergillus violaceofuscus CBS 115571	PF07690;	IPR011701;IPR020846;IPR036259;	PS50850;
BCC199	acu00785_2_BCC199	A0A0F0INA5_ASPPU	660.603	0	401/519 (77.2639691715%)	A0A0F0INA5	Major Facilitator Superfamily protein	P875_00075819	Aspergillus parasiticus (strain ATCC 56775 / NRRL 5862 / SRRC 143 / SU-1)	513		GO:0016021; GO:0055085	cellular organisms;Eukaryota;Opisthokonta;Fungi;Dikarya;Ascomycota;saccharomyceta;Pezizomycotina;leotiomyceta;Eurotiomycetes;Eurotiomycetidae;Eurotiales (green and blue molds);Aspergillaceae;Aspergillus;Aspergillus parasiticus;Aspergillus parasiticus (strain ATCC 56775 / NRRL 5862 / SRRC 143 / SU-1)	PF07690;	IPR011701;IPR036259;
BCC199	acu00786_1_BCC199	A0A2V5H9B8_9EURO	497.664	5.74586e-177	246/250 (98.4%)	A0A2V5H9B8	NAD(P)-binding protein	BO99DRAFT_190738	Aspergillus violaceofuscus CBS 115571	250			cellular organisms;Eukaryota;Opisthokonta;Fungi;Dikarya;Ascomycota;saccharomyceta;Pezizomycotina;leotiomyceta;Eurotiomycetes;Eurotiomycetidae;Eurotiales (green and blue molds);Aspergillaceae;Aspergillus;Aspergillus violaceofuscus;Aspergillus violaceofuscus CBS 115571	PF00106;	IPR036291;IPR002347;
BCC199	acu00787_1_BCC199	A0A2V5J4M7_9EURO	951.814	0	463/469 (98.7206823028%)	A0A2V5J4M7	MFS domain-containing protein	BP00DRAFT_445533	Aspergillus indologenus CBS 114.80	802		GO:0016021; GO:0022857	cellular organisms;Eukaryota;Opisthokonta;Fungi;Dikarya;Ascomycota;saccharomyceta;Pezizomycotina;leotiomyceta;Eurotiomycetes;Eurotiomycetidae;Eurotiales (green and blue molds);Aspergillaceae;Aspergillus;Aspergillus indologenus;Aspergillus indologenus CBS 114.80	PF00083;	IPR020846;IPR005828;IPR036259;IPR003663;IPR005829;	PS50850;PS00216;PS00217;
BCC199	acu00788_1_BCC199	A0A1L9WZP9_ASPAC	155.606	9.68516e-43	90/103 (87.3786407767%)	A0A1L9WZP9	Uncharacterized protein	ASPACDRAFT_59393	Aspergillus aculeatus ATCC 16872	389			cellular organisms;Eukaryota;Opisthokonta;Fungi;Dikarya;Ascomycota;saccharomyceta;Pezizomycotina;leotiomyceta;Eurotiomycetes;Eurotiomycetidae;Eurotiales (green and blue molds);Aspergillaceae;Aspergillus;Aspergillus aculeatus;Aspergillus aculeatus ATCC 16872
BCC199	acu00789_1_BCC199	A0A2V5HX07_9EURO	1108.98	0	554/577 (96.013864818%)	A0A2V5HX07	FAD-binding domain-containing protein	BP00DRAFT_480084	Aspergillus indologenus CBS 114.80	577		GO:0016491; GO:0071949	cellular organisms;Eukaryota;Opisthokonta;Fungi;Dikarya;Ascomycota;saccharomyceta;Pezizomycotina;leotiomyceta;Eurotiomycetes;Eurotiomycetidae;Eurotiales (green and blue molds);Aspergillaceae;Aspergillus;Aspergillus indologenus;Aspergillus indologenus CBS 114.80	PF08031;PF01565;	IPR012951;IPR016166;IPR036318;IPR006094;	PS51387;
BCC199	acu00790_1_BCC199	A0A2V5H0Y5_9EURO	444.121	2.29049e-156	226/238 (94.9579831933%)	A0A2V5H0Y5	Cyanovirin-N	BO99DRAFT_192026	Aspergillus violaceofuscus CBS 115571	238			cellular organisms;Eukaryota;Opisthokonta;Fungi;Dikarya;Ascomycota;saccharomyceta;Pezizomycotina;leotiomyceta;Eurotiomycetes;Eurotiomycetidae;Eurotiales (green and blue molds);Aspergillaceae;Aspergillus;Aspergillus violaceofuscus;Aspergillus violaceofuscus CBS 115571	PF08881;	IPR011058;IPR036673;
BCC199	acu00791_2_BCC199	A0A1L9X0A5_ASPAC	1073.92	0	539/570 (94.5614035088%)	A0A1L9X0A5	Uncharacterized protein	ASPACDRAFT_26359	Aspergillus aculeatus ATCC 16872	570		GO:0000287; GO:0016831; GO:0030976	cellular organisms;Eukaryota;Opisthokonta;Fungi;Dikarya;Ascomycota;saccharomyceta;Pezizomycotina;leotiomyceta;Eurotiomycetes;Eurotiomycetidae;Eurotiales (green and blue molds);Aspergillaceae;Aspergillus;Aspergillus aculeatus;Aspergillus aculeatus ATCC 16872	PF02775;PF00205;PF02776;	IPR029035;IPR029061;IPR012000;IPR012001;IPR012110;IPR011766;
BCC199	acu00791_1_BCC199	A0A319C789_9EURO	1149.81	0	564/570 (98.9473684211%)	A0A319C789	Pyruvate decarboxylase	BO82DRAFT_354826	Aspergillus uvarum CBS 121591	570		GO:0000287; GO:0016831; GO:0030976	cellular organisms;Eukaryota;Opisthokonta;Fungi;Dikarya;Ascomycota;saccharomyceta;Pezizomycotina;leotiomyceta;Eurotiomycetes;Eurotiomycetidae;Eurotiales (green and blue molds);Aspergillaceae;Aspergillus;Aspergillus uvarum;Aspergillus uvarum CBS 121591	PF02775;PF00205;PF02776;	IPR029035;IPR029061;IPR012000;IPR012001;IPR012110;IPR011766;
BCC199	acu00792_1_BCC199	A0A2V5HYT3_9EURO	346.28	1.09264e-118	182/205 (88.7804878049%)	A0A2V5HYT3	Uncharacterized protein	BP00DRAFT_496967	Aspergillus indologenus CBS 114.80	204			cellular organisms;Eukaryota;Opisthokonta;Fungi;Dikarya;Ascomycota;saccharomyceta;Pezizomycotina;leotiomyceta;Eurotiomycetes;Eurotiomycetidae;Eurotiales (green and blue molds);Aspergillaceae;Aspergillus;Aspergillus indologenus;Aspergillus indologenus CBS 114.80
BCC199	acu00792_2_BCC199	A0A2V5ICY7_9EURO	113.235	1.69133e-27	105/198 (53.0303030303%)	A0A2V5ICY7	Uncharacterized protein	BO99DRAFT_414156	Aspergillus violaceofuscus CBS 115571	196			cellular organisms;Eukaryota;Opisthokonta;Fungi;Dikarya;Ascomycota;saccharomyceta;Pezizomycotina;leotiomyceta;Eurotiomycetes;Eurotiomycetidae;Eurotiales (green and blue molds);Aspergillaceae;Aspergillus;Aspergillus violaceofuscus;Aspergillus violaceofuscus CBS 115571
BCC199	acu00793_1_BCC199	A0A1L9WMQ1_ASPAC	616.69	0	349/396 (88.1313131313%)	A0A1L9WMQ1	Uncharacterized protein	ASPACDRAFT_62423	Aspergillus aculeatus ATCC 16872	396		GO:0016021	cellular organisms;Eukaryota;Opisthokonta;Fungi;Dikarya;Ascomycota;saccharomyceta;Pezizomycotina;leotiomyceta;Eurotiomycetes;Eurotiomycetidae;Eurotiales (green and blue molds);Aspergillaceae;Aspergillus;Aspergillus aculeatus;Aspergillus aculeatus ATCC 16872
BCC199	acu00794_1_BCC199	A0A1L9WMP8_ASPAC	442.195	8.21873e-156	218/226 (96.4601769912%)	A0A1L9WMP8	N-acetyltransferase domain-containing protein	ASPACDRAFT_45488	Aspergillus aculeatus ATCC 16872	226		GO:0008080	cellular organisms;Eukaryota;Opisthokonta;Fungi;Dikarya;Ascomycota;saccharomyceta;Pezizomycotina;leotiomyceta;Eurotiomycetes;Eurotiomycetidae;Eurotiales (green and blue molds);Aspergillaceae;Aspergillus;Aspergillus aculeatus;Aspergillus aculeatus ATCC 16872	PF13302;	IPR016181;IPR000182;	PS51186;
BCC199	acu00794_2_BCC199	A0A319CSH0_9EURO	1487.63	0	835/962 (86.7983367983%)	A0A319CSH0	Uncharacterized protein	BO82DRAFT_420308	Aspergillus uvarum CBS 121591	892			cellular organisms;Eukaryota;Opisthokonta;Fungi;Dikarya;Ascomycota;saccharomyceta;Pezizomycotina;leotiomyceta;Eurotiomycetes;Eurotiomycetidae;Eurotiales (green and blue molds);Aspergillaceae;Aspergillus;Aspergillus uvarum;Aspergillus uvarum CBS 121591
BCC199	acu00795_1_BCC199	A0A2V5GYK3_9EURO	214.157	3.6524e-67	135/168 (80.3571428571%)	A0A2V5GYK3	Uncharacterized protein	BO99DRAFT_217577	Aspergillus violaceofuscus CBS 115571	200			cellular organisms;Eukaryota;Opisthokonta;Fungi;Dikarya;Ascomycota;saccharomyceta;Pezizomycotina;leotiomyceta;Eurotiomycetes;Eurotiomycetidae;Eurotiales (green and blue molds);Aspergillaceae;Aspergillus;Aspergillus violaceofuscus;Aspergillus violaceofuscus CBS 115571
BCC199	acu00796_1_BCC199	A0A2V5I885_9EURO	815.068	0	434/477 (90.9853249476%)	A0A2V5I885	Uncharacterized protein	BP00DRAFT_457060	Aspergillus indologenus CBS 114.80	477		GO:0016021	cellular organisms;Eukaryota;Opisthokonta;Fungi;Dikarya;Ascomycota;saccharomyceta;Pezizomycotina;leotiomyceta;Eurotiomycetes;Eurotiomycetidae;Eurotiales (green and blue molds);Aspergillaceae;Aspergillus;Aspergillus indologenus;Aspergillus indologenus CBS 114.80
BCC199	acu00797_2_BCC199	A0A2V5GYL0_9EURO	213.001	9.59913e-66	105/115 (91.3043478261%)	A0A2V5GYL0	Uncharacterized protein	BO99DRAFT_217717	Aspergillus violaceofuscus CBS 115571	372			cellular organisms;Eukaryota;Opisthokonta;Fungi;Dikarya;Ascomycota;saccharomyceta;Pezizomycotina;leotiomyceta;Eurotiomycetes;Eurotiomycetidae;Eurotiales (green and blue molds);Aspergillaceae;Aspergillus;Aspergillus violaceofuscus;Aspergillus violaceofuscus CBS 115571	PF01476;	IPR018392;IPR036779;	PS51782;
BCC199	acu00798_2_BCC199	A0A1L9WQX1_ASPAC	1069.69	0	532/549 (96.9034608379%)	A0A1L9WQX1	Carboxylic ester hydrolase (EC 3.1.1.-)	ASPACDRAFT_53400	Aspergillus aculeatus ATCC 16872	549	3.1.1.-	GO:0016787	cellular organisms;Eukaryota;Opisthokonta;Fungi;Dikarya;Ascomycota;saccharomyceta;Pezizomycotina;leotiomyceta;Eurotiomycetes;Eurotiomycetidae;Eurotiales (green and blue molds);Aspergillaceae;Aspergillus;Aspergillus aculeatus;Aspergillus aculeatus ATCC 16872	PF00135;	IPR029058;IPR002018;IPR019826;	PS00122;
BCC199	acu00798_1_BCC199	A0A1L9WPT2_ASPAC	1112.06	0	547/558 (98.0286738351%)	A0A1L9WPT2	Carboxylic ester hydrolase (EC 3.1.1.-)	ASPACDRAFT_1904121	Aspergillus aculeatus ATCC 16872	558	3.1.1.-	GO:0016787	cellular organisms;Eukaryota;Opisthokonta;Fungi;Dikarya;Ascomycota;saccharomyceta;Pezizomycotina;leotiomyceta;Eurotiomycetes;Eurotiomycetidae;Eurotiales (green and blue molds);Aspergillaceae;Aspergillus;Aspergillus aculeatus;Aspergillus aculeatus ATCC 16872	PF00135;	IPR029058;IPR002018;IPR019826;IPR019819;	PS00122;PS00941;
BCC199	acu00799_2_BCC199	A0A1L9WQW0_ASPAC	1234.17	0	637/684 (93.1286549708%)	A0A1L9WQW0	Uncharacterized protein	ASPACDRAFT_1872081	Aspergillus aculeatus ATCC 16872	683			cellular organisms;Eukaryota;Opisthokonta;Fungi;Dikarya;Ascomycota;saccharomyceta;Pezizomycotina;leotiomyceta;Eurotiomycetes;Eurotiomycetidae;Eurotiales (green and blue molds);Aspergillaceae;Aspergillus;Aspergillus aculeatus;Aspergillus aculeatus ATCC 16872	PF07676;	IPR011042;IPR011659;
BCC199	acu00799_1_BCC199	A0A1L9WEZ3_ASPAC	1355.12	0	684/696 (98.275862069%)	A0A1L9WEZ3	Uncharacterized protein	ASPACDRAFT_48580	Aspergillus aculeatus ATCC 16872	694			cellular organisms;Eukaryota;Opisthokonta;Fungi;Dikarya;Ascomycota;saccharomyceta;Pezizomycotina;leotiomyceta;Eurotiomycetes;Eurotiomycetidae;Eurotiales (green and blue molds);Aspergillaceae;Aspergillus;Aspergillus aculeatus;Aspergillus aculeatus ATCC 16872	PF07676;	IPR011042;IPR011659;
BCC199	acu00800_1_BCC199	A0A319CMP2_9EURO	219.935	5.99495e-68	126/156 (80.7692307692%)	A0A319CMP2	Uncharacterized protein	BO82DRAFT_420396	Aspergillus uvarum CBS 121591	303			cellular organisms;Eukaryota;Opisthokonta;Fungi;Dikarya;Ascomycota;saccharomyceta;Pezizomycotina;leotiomyceta;Eurotiomycetes;Eurotiomycetidae;Eurotiales (green and blue molds);Aspergillaceae;Aspergillus;Aspergillus uvarum;Aspergillus uvarum CBS 121591
BCC199	acu00801_2_BCC199	A0A2V5JDZ0_9EURO	446.817	4.58568e-156	222/228 (97.3684210526%)	A0A2V5JDZ0	D-aminoacid aminotransferase-like PLP-dependent enzyme	BP00DRAFT_423574	Aspergillus indologenus CBS 114.80	331		GO:0008483	cellular organisms;Eukaryota;Opisthokonta;Fungi;Dikarya;Ascomycota;saccharomyceta;Pezizomycotina;leotiomyceta;Eurotiomycetes;Eurotiomycetidae;Eurotiales (green and blue molds);Aspergillaceae;Aspergillus;Aspergillus indologenus;Aspergillus indologenus CBS 114.80	PF01063;	IPR001544;IPR036038;
BCC199	acu00802_1_BCC199	A0A2V5IIM7_9EURO	2033.84	0	1013/1060 (95.5660377358%)	A0A2V5IIM7	Acetyl-CoA synthetase-like protein	BP00DRAFT_423590	Aspergillus indologenus CBS 114.80	1060		GO:0003824; GO:0031177	cellular organisms;Eukaryota;Opisthokonta;Fungi;Dikarya;Ascomycota;saccharomyceta;Pezizomycotina;leotiomyceta;Eurotiomycetes;Eurotiomycetidae;Eurotiales (green and blue molds);Aspergillaceae;Aspergillus;Aspergillus indologenus;Aspergillus indologenus CBS 114.80	PF00501;PF07993;PF00550;	IPR036736;IPR020845;IPR000873;IPR042099;IPR013120;IPR036291;IPR020806;IPR009081;IPR006162;	PS00455;PS50075;PS00012;
BCC199	acu00803_1_BCC199	A0A1L9WLW1_ASPAC	2358.18	0	1271/1307 (97.2456006121%)	A0A1L9WLW1	Phospholipase (EC 3.1.4.4)	ASPACDRAFT_80656	Aspergillus aculeatus ATCC 16872	1298	3.1.4.4	GO:0004630; GO:0006654; GO:0016042; GO:0048017; GO:0070290	cellular organisms;Eukaryota;Opisthokonta;Fungi;Dikarya;Ascomycota;saccharomyceta;Pezizomycotina;leotiomyceta;Eurotiomycetes;Eurotiomycetidae;Eurotiales (green and blue molds);Aspergillaceae;Aspergillus;Aspergillus aculeatus;Aspergillus aculeatus ATCC 16872	PF00614;	IPR001736;IPR016555;IPR015679;	PS50035;
BCC199	acu00804_2_BCC199	A0A319D7H3_9EURO	176.792	1.22499e-51	96/116 (82.7586206897%)	A0A319D7H3	Uncharacterized protein	BO82DRAFT_359663	Aspergillus uvarum CBS 121591	362			cellular organisms;Eukaryota;Opisthokonta;Fungi;Dikarya;Ascomycota;saccharomyceta;Pezizomycotina;leotiomyceta;Eurotiomycetes;Eurotiomycetidae;Eurotiales (green and blue molds);Aspergillaceae;Aspergillus;Aspergillus uvarum;Aspergillus uvarum CBS 121591		IPR027417;
BCC199	acu00805_1_BCC199	A0A2V5H267_9EURO	580.867	0	287/309 (92.8802588997%)	A0A2V5H267	Arylamine N-acetyltransferase 1	BO99DRAFT_482776	Aspergillus violaceofuscus CBS 115571	310		GO:0016407	cellular organisms;Eukaryota;Opisthokonta;Fungi;Dikarya;Ascomycota;saccharomyceta;Pezizomycotina;leotiomyceta;Eurotiomycetes;Eurotiomycetidae;Eurotiales (green and blue molds);Aspergillaceae;Aspergillus;Aspergillus violaceofuscus;Aspergillus violaceofuscus CBS 115571	PF00797;	IPR001447;IPR038765;
BCC199	acu00806_1_BCC199	A0A1L9WNR8_ASPAC	847.81	0	441/514 (85.7976653696%)	A0A1L9WNR8	MFS domain-containing protein	ASPACDRAFT_45890	Aspergillus aculeatus ATCC 16872	514		GO:0016021; GO:0022857	cellular organisms;Eukaryota;Opisthokonta;Fungi;Dikarya;Ascomycota;saccharomyceta;Pezizomycotina;leotiomyceta;Eurotiomycetes;Eurotiomycetidae;Eurotiales (green and blue molds);Aspergillaceae;Aspergillus;Aspergillus aculeatus;Aspergillus aculeatus ATCC 16872	PF00083;	IPR020846;IPR005828;IPR036259;IPR003663;	PS50850;
BCC199	acu00807_1_BCC199	A0A2V5H3B9_9EURO	281.182	2.77489e-95	136/136 (100.0%)	A0A2V5H3B9	GFA domain-containing protein	BO99DRAFT_403787	Aspergillus violaceofuscus CBS 115571	136		GO:0016846	cellular organisms;Eukaryota;Opisthokonta;Fungi;Dikarya;Ascomycota;saccharomyceta;Pezizomycotina;leotiomyceta;Eurotiomycetes;Eurotiomycetidae;Eurotiales (green and blue molds);Aspergillaceae;Aspergillus;Aspergillus violaceofuscus;Aspergillus violaceofuscus CBS 115571	PF04828;	IPR006913;IPR011057;
BCC199	acu00808_2_BCC199	A0A1L9RMY4_ASPWE	970.689	0	595/806 (73.8213399504%)	A0A1L9RMY4	Uncharacterized protein	ASPWEDRAFT_169838	Aspergillus wentii DTO 134E9	850		GO:0003824	cellular organisms;Eukaryota;Opisthokonta;Fungi;Dikarya;Ascomycota;saccharomyceta;Pezizomycotina;leotiomyceta;Eurotiomycetes;Eurotiomycetidae;Eurotiales (green and blue molds);Aspergillaceae;Aspergillus;Aspergillus wentii;Aspergillus wentii DTO 134E9	PF17389;PF17390;	IPR008928;IPR012341;IPR035396;IPR035398;
BCC199	acu00808_1_BCC199	A0A1L9X0A3_ASPAC	1575.84	0	810/858 (94.4055944056%)	A0A1L9X0A3	Glycoside hydrolase family 78 protein	ASPACDRAFT_50697	Aspergillus aculeatus ATCC 16872	859		GO:0016787	cellular organisms;Eukaryota;Opisthokonta;Fungi;Dikarya;Ascomycota;saccharomyceta;Pezizomycotina;leotiomyceta;Eurotiomycetes;Eurotiomycetidae;Eurotiales (green and blue molds);Aspergillaceae;Aspergillus;Aspergillus aculeatus;Aspergillus aculeatus ATCC 16872	PF17389;PF17390;	IPR008928;IPR012341;IPR035396;IPR035398;
BCC199	acu00809_2_BCC199	A0A1V6Q046_9EURO	352.058	5.3086e-119	212/265 (80.0%)	A0A1V6Q046	Uncharacterized protein	PENANT_c022G07696	Penicillium antarcticum	266		GO:0016021	cellular organisms;Eukaryota;Opisthokonta;Fungi;Dikarya;Ascomycota;saccharomyceta;Pezizomycotina;leotiomyceta;Eurotiomycetes;Eurotiomycetidae;Eurotiales (green and blue molds);Aspergillaceae;Penicillium;Penicillium antarcticum	PF04479;	IPR007568;
BCC199	acu00809_1_BCC199	A0A319C0M1_9EURO	533.102	0	265/267 (99.2509363296%)	A0A319C0M1	Putative RTA1 domain protein	BO82DRAFT_421380	Aspergillus uvarum CBS 121591	267		GO:0016021	cellular organisms;Eukaryota;Opisthokonta;Fungi;Dikarya;Ascomycota;saccharomyceta;Pezizomycotina;leotiomyceta;Eurotiomycetes;Eurotiomycetidae;Eurotiales (green and blue molds);Aspergillaceae;Aspergillus;Aspergillus uvarum;Aspergillus uvarum CBS 121591	PF04479;	IPR007568;
BCC199	acu00810_2_BCC199	A0A0F0IPG0_ASPPU	382.489	3.80471e-131	212/259 (81.8532818533%)	A0A0F0IPG0	Uncharacterized protein	P875_00075828	Aspergillus parasiticus (strain ATCC 56775 / NRRL 5862 / SRRC 143 / SU-1)	258		GO:0016021; GO:0043386	cellular organisms;Eukaryota;Opisthokonta;Fungi;Dikarya;Ascomycota;saccharomyceta;Pezizomycotina;leotiomyceta;Eurotiomycetes;Eurotiomycetidae;Eurotiales (green and blue molds);Aspergillaceae;Aspergillus;Aspergillus parasiticus;Aspergillus parasiticus (strain ATCC 56775 / NRRL 5862 / SRRC 143 / SU-1)	PF11807;	IPR021765;
BCC199	acu00810_1_BCC199	A0A2V5IAK9_9EURO	535.413	0	257/259 (99.2277992278%)	A0A2V5IAK9	Uncharacterized protein	BP00DRAFT_485087	Aspergillus indologenus CBS 114.80	259		GO:0016021; GO:0043386	cellular organisms;Eukaryota;Opisthokonta;Fungi;Dikarya;Ascomycota;saccharomyceta;Pezizomycotina;leotiomyceta;Eurotiomycetes;Eurotiomycetidae;Eurotiales (green and blue molds);Aspergillaceae;Aspergillus;Aspergillus indologenus;Aspergillus indologenus CBS 114.80	PF11807;	IPR021765;
BCC199	acu00811_1_BCC199	A0A2V5H5U8_9EURO	1276.54	0	623/645 (96.5891472868%)	A0A2V5H5U8	Esterase family protein	BO99DRAFT_332870	Aspergillus violaceofuscus CBS 115571	644		GO:0016788	cellular organisms;Eukaryota;Opisthokonta;Fungi;Dikarya;Ascomycota;saccharomyceta;Pezizomycotina;leotiomyceta;Eurotiomycetes;Eurotiomycetidae;Eurotiales (green and blue molds);Aspergillaceae;Aspergillus;Aspergillus violaceofuscus;Aspergillus violaceofuscus CBS 115571	PF13472;	IPR037460;IPR013830;IPR036514;
BCC199	acu00812_2_BCC199	A0A1L9WN90_ASPAC	802.742	0	399/418 (95.4545454545%)	A0A1L9WN90	Uncharacterized protein	ASPACDRAFT_53759	Aspergillus aculeatus ATCC 16872	425		GO:0016829	cellular organisms;Eukaryota;Opisthokonta;Fungi;Dikarya;Ascomycota;saccharomyceta;Pezizomycotina;leotiomyceta;Eurotiomycetes;Eurotiomycetidae;Eurotiales (green and blue molds);Aspergillaceae;Aspergillus;Aspergillus aculeatus;Aspergillus aculeatus ATCC 16872	PF03972;	IPR036148;IPR042183;IPR042188;IPR005656;
BCC199	acu00812_1_BCC199	A0A2V5IDL7_9EURO	940.258	0	477/484 (98.5537190083%)	A0A2V5IDL7	2-methylcitrate dehydratase PrpD	BP00DRAFT_470817	Aspergillus indologenus CBS 114.80	484		GO:0016829	cellular organisms;Eukaryota;Opisthokonta;Fungi;Dikarya;Ascomycota;saccharomyceta;Pezizomycotina;leotiomyceta;Eurotiomycetes;Eurotiomycetidae;Eurotiales (green and blue molds);Aspergillaceae;Aspergillus;Aspergillus indologenus;Aspergillus indologenus CBS 114.80	PF03972;	IPR036148;IPR042183;IPR005656;
BCC199	acu00813_1_BCC199	A0A2V5III1_9EURO	726.472	0	362/380 (95.2631578947%)	A0A2V5III1	Uncharacterized protein	BO99DRAFT_384308	Aspergillus violaceofuscus CBS 115571	404			cellular organisms;Eukaryota;Opisthokonta;Fungi;Dikarya;Ascomycota;saccharomyceta;Pezizomycotina;leotiomyceta;Eurotiomycetes;Eurotiomycetidae;Eurotiales (green and blue molds);Aspergillaceae;Aspergillus;Aspergillus violaceofuscus;Aspergillus violaceofuscus CBS 115571
BCC199	acu00814_2_BCC199	A0A1L9WMX6_ASPAC	432.565	4.91173e-151	245/258 (94.9612403101%)	A0A1L9WMX6	P4Hc domain-containing protein	ASPACDRAFT_123463	Aspergillus aculeatus ATCC 16872	257		GO:0005506; GO:0016705; GO:0031418	cellular organisms;Eukaryota;Opisthokonta;Fungi;Dikarya;Ascomycota;saccharomyceta;Pezizomycotina;leotiomyceta;Eurotiomycetes;Eurotiomycetidae;Eurotiales (green and blue molds);Aspergillaceae;Aspergillus;Aspergillus aculeatus;Aspergillus aculeatus ATCC 16872	PF13640;	IPR005123;IPR006620;
BCC199	acu00814_1_BCC199	A0A2V5IE80_9EURO	568.155	0	284/289 (98.2698961938%)	A0A2V5IE80	P4Hc domain-containing protein	BO99DRAFT_400105	Aspergillus violaceofuscus CBS 115571	288		GO:0005506; GO:0016705; GO:0031418	cellular organisms;Eukaryota;Opisthokonta;Fungi;Dikarya;Ascomycota;saccharomyceta;Pezizomycotina;leotiomyceta;Eurotiomycetes;Eurotiomycetidae;Eurotiales (green and blue molds);Aspergillaceae;Aspergillus;Aspergillus violaceofuscus;Aspergillus violaceofuscus CBS 115571	PF13640;	IPR005123;IPR006620;
BCC199	acu00815_2_BCC199	A0A2V5IKQ9_9EURO	228.024	3.99397e-74	115/125 (92.0%)	A0A2V5IKQ9	Uncharacterized protein	BP00DRAFT_479945	Aspergillus indologenus CBS 114.80	150			cellular organisms;Eukaryota;Opisthokonta;Fungi;Dikarya;Ascomycota;saccharomyceta;Pezizomycotina;leotiomyceta;Eurotiomycetes;Eurotiomycetidae;Eurotiales (green and blue molds);Aspergillaceae;Aspergillus;Aspergillus indologenus;Aspergillus indologenus CBS 114.80
BCC199	acu00815_1_BCC199	A0A319CQK3_9EURO	286.96	3.26352e-96	150/160 (93.75%)	A0A319CQK3	Uncharacterized protein	BO82DRAFT_350150	Aspergillus uvarum CBS 121591	180			cellular organisms;Eukaryota;Opisthokonta;Fungi;Dikarya;Ascomycota;saccharomyceta;Pezizomycotina;leotiomyceta;Eurotiomycetes;Eurotiomycetidae;Eurotiales (green and blue molds);Aspergillaceae;Aspergillus;Aspergillus uvarum;Aspergillus uvarum CBS 121591
BCC199	acu00816_1_BCC199	A0A2V5HLP9_9EURO	1365.13	0	690/694 (99.4236311239%)	A0A2V5HLP9	Uncharacterized protein	BP00DRAFT_102237	Aspergillus indologenus CBS 114.80	703		GO:0016021	cellular organisms;Eukaryota;Opisthokonta;Fungi;Dikarya;Ascomycota;saccharomyceta;Pezizomycotina;leotiomyceta;Eurotiomycetes;Eurotiomycetidae;Eurotiales (green and blue molds);Aspergillaceae;Aspergillus;Aspergillus indologenus;Aspergillus indologenus CBS 114.80
BCC199	acu00817_1_BCC199	A0A319BXN9_9EURO	416.772	2.44057e-146	206/208 (99.0384615385%)	A0A319BXN9	6,7-dimethyl-8-ribityllumazine synthase (DMRL synthase) (EC 2.5.1.78)	BO82DRAFT_396366	Aspergillus uvarum CBS 121591	208	2.5.1.78	GO:0000906; GO:0009231; GO:0009349	cellular organisms;Eukaryota;Opisthokonta;Fungi;Dikarya;Ascomycota;saccharomyceta;Pezizomycotina;leotiomyceta;Eurotiomycetes;Eurotiomycetidae;Eurotiales (green and blue molds);Aspergillaceae;Aspergillus;Aspergillus uvarum;Aspergillus uvarum CBS 121591	PF00885;	IPR034964;IPR002180;IPR036467;
BCC199	acu00818_2_BCC199	A0A319CCI9_9EURO	618.616	0	317/353 (89.8016997167%)	A0A319CCI9	Uncharacterized protein	BO82DRAFT_334789	Aspergillus uvarum CBS 121591	353			cellular organisms;Eukaryota;Opisthokonta;Fungi;Dikarya;Ascomycota;saccharomyceta;Pezizomycotina;leotiomyceta;Eurotiomycetes;Eurotiomycetidae;Eurotiales (green and blue molds);Aspergillaceae;Aspergillus;Aspergillus uvarum;Aspergillus uvarum CBS 121591
BCC199	acu00818_1_BCC199	A0A319C2L6_9EURO	387.497	1.15202e-131	199/222 (89.6396396396%)	A0A319C2L6	Uncharacterized protein	BO82DRAFT_435301	Aspergillus uvarum CBS 121591	370			cellular organisms;Eukaryota;Opisthokonta;Fungi;Dikarya;Ascomycota;saccharomyceta;Pezizomycotina;leotiomyceta;Eurotiomycetes;Eurotiomycetidae;Eurotiales (green and blue molds);Aspergillaceae;Aspergillus;Aspergillus uvarum;Aspergillus uvarum CBS 121591
BCC199	acu00819_1_BCC199	A0A2V5H614_9EURO	607.06	0	305/322 (94.7204968944%)	A0A2V5H614	Aliphatic nitrilase	BO99DRAFT_389576	Aspergillus violaceofuscus CBS 115571	321		GO:0006807; GO:0016810	cellular organisms;Eukaryota;Opisthokonta;Fungi;Dikarya;Ascomycota;saccharomyceta;Pezizomycotina;leotiomyceta;Eurotiomycetes;Eurotiomycetidae;Eurotiales (green and blue molds);Aspergillaceae;Aspergillus;Aspergillus violaceofuscus;Aspergillus violaceofuscus CBS 115571	PF00795;	IPR003010;IPR036526;IPR000132;	PS50263;PS00920;PS00921;
BCC199	acu00820_1_BCC199	A0A2V5HQD2_9EURO	1567.75	0	842/857 (98.2497082847%)	A0A2V5HQD2	Uncharacterized protein	BP00DRAFT_420055	Aspergillus indologenus CBS 114.80	857			cellular organisms;Eukaryota;Opisthokonta;Fungi;Dikarya;Ascomycota;saccharomyceta;Pezizomycotina;leotiomyceta;Eurotiomycetes;Eurotiomycetidae;Eurotiales (green and blue molds);Aspergillaceae;Aspergillus;Aspergillus indologenus;Aspergillus indologenus CBS 114.80
BCC199	acu00821_1_BCC199	A0A1L9WW56_ASPAC	540.421	0	277/308 (89.9350649351%)	A0A1L9WW56	Uncharacterized protein	ASPACDRAFT_118578	Aspergillus aculeatus ATCC 16872	288			cellular organisms;Eukaryota;Opisthokonta;Fungi;Dikarya;Ascomycota;saccharomyceta;Pezizomycotina;leotiomyceta;Eurotiomycetes;Eurotiomycetidae;Eurotiales (green and blue molds);Aspergillaceae;Aspergillus;Aspergillus aculeatus;Aspergillus aculeatus ATCC 16872		IPR036291;IPR002347;
BCC199	acu00822_1_BCC199	A0A2V5HD53_9EURO	501.516	2.12364e-177	261/281 (92.8825622776%)	A0A2V5HD53	Uncharacterized protein	BO99DRAFT_407181	Aspergillus violaceofuscus CBS 115571	279			cellular organisms;Eukaryota;Opisthokonta;Fungi;Dikarya;Ascomycota;saccharomyceta;Pezizomycotina;leotiomyceta;Eurotiomycetes;Eurotiomycetidae;Eurotiales (green and blue molds);Aspergillaceae;Aspergillus;Aspergillus violaceofuscus;Aspergillus violaceofuscus CBS 115571
BCC199	acu00823_1_BCC199	A0A2V5H4U6_9EURO	859.366	0	433/465 (93.1182795699%)	A0A2V5H4U6	Fungal_trans domain-containing protein	BO99DRAFT_464970	Aspergillus violaceofuscus CBS 115571	534		GO:0003677; GO:0005634; GO:0006351; GO:0008270	cellular organisms;Eukaryota;Opisthokonta;Fungi;Dikarya;Ascomycota;saccharomyceta;Pezizomycotina;leotiomyceta;Eurotiomycetes;Eurotiomycetidae;Eurotiales (green and blue molds);Aspergillaceae;Aspergillus;Aspergillus violaceofuscus;Aspergillus violaceofuscus CBS 115571	PF04082;	IPR007219;
BCC199	acu00824_2_BCC199	A0A1L9WVL7_ASPAC	992.26	0	519/575 (90.2608695652%)	A0A1L9WVL7	Uncharacterized protein	ASPACDRAFT_78157	Aspergillus aculeatus ATCC 16872	578		GO:0016021; GO:0016765; GO:0016872	cellular organisms;Eukaryota;Opisthokonta;Fungi;Dikarya;Ascomycota;saccharomyceta;Pezizomycotina;leotiomyceta;Eurotiomycetes;Eurotiomycetidae;Eurotiales (green and blue molds);Aspergillaceae;Aspergillus;Aspergillus aculeatus;Aspergillus aculeatus ATCC 16872		IPR008949;IPR017825;IPR019845;	PS01045;
BCC199	acu00824_1_BCC199	A0A2V5HPC6_9EURO	1053.12	0	545/588 (92.6870748299%)	A0A2V5HPC6	Terpenoid synthase	BO99DRAFT_485632	Aspergillus violaceofuscus CBS 115571	588		GO:0009058; GO:0016021; GO:0016765; GO:0016872	cellular organisms;Eukaryota;Opisthokonta;Fungi;Dikarya;Ascomycota;saccharomyceta;Pezizomycotina;leotiomyceta;Eurotiomycetes;Eurotiomycetidae;Eurotiales (green and blue molds);Aspergillaceae;Aspergillus;Aspergillus violaceofuscus;Aspergillus violaceofuscus CBS 115571		IPR008949;IPR017825;IPR002060;IPR019845;	PS01045;
BCC199	acu00825_1_BCC199	A0A2V5J1Y4_9EURO	496.123	7.28022e-175	260/300 (86.6666666667%)	A0A2V5J1Y4	Uncharacterized protein	BP00DRAFT_442251	Aspergillus indologenus CBS 114.80	300			cellular organisms;Eukaryota;Opisthokonta;Fungi;Dikarya;Ascomycota;saccharomyceta;Pezizomycotina;leotiomyceta;Eurotiomycetes;Eurotiomycetidae;Eurotiales (green and blue molds);Aspergillaceae;Aspergillus;Aspergillus indologenus;Aspergillus indologenus CBS 114.80		IPR011057;
BCC199	acu00826_1_BCC199	A0A2V5GXF8_9EURO	497.664	1.38901e-176	249/264 (94.3181818182%)	A0A2V5GXF8	Short chain oxidoreductase	BO99DRAFT_391430	Aspergillus violaceofuscus CBS 115571	260			cellular organisms;Eukaryota;Opisthokonta;Fungi;Dikarya;Ascomycota;saccharomyceta;Pezizomycotina;leotiomyceta;Eurotiomycetes;Eurotiomycetidae;Eurotiales (green and blue molds);Aspergillaceae;Aspergillus;Aspergillus violaceofuscus;Aspergillus violaceofuscus CBS 115571	PF00106;	IPR036291;IPR002347;
BCC199	acu00827_1_BCC199	A0A2V5IHQ4_9EURO	1442.17	0	748/792 (94.4444444444%)	A0A2V5IHQ4	ClpP/crotonase	BP00DRAFT_493809	Aspergillus indologenus CBS 114.80	1345		GO:0005524; GO:0016874; GO:0046872	cellular organisms;Eukaryota;Opisthokonta;Fungi;Dikarya;Ascomycota;saccharomyceta;Pezizomycotina;leotiomyceta;Eurotiomycetes;Eurotiomycetidae;Eurotiales (green and blue molds);Aspergillaceae;Aspergillus;Aspergillus indologenus;Aspergillus indologenus CBS 114.80	PF02785;PF00289;PF00364;PF01039;PF02786;	IPR034733;IPR011761;IPR005481;IPR011764;IPR005482;IPR000089;IPR005479;IPR029045;IPR011763;IPR011762;IPR016185;IPR011054;IPR011053;	PS50975;PS50979;PS50989;PS50980;PS00866;PS00867;
BCC199	acu00827_2_BCC199	A0A395HQY2_ASPHC	1980.3	0	1090/1244 (87.6205787781%)	A0A395HQY2	Uncharacterized protein	BO97DRAFT_395464	Aspergillus homomorphus (strain CBS 101889)	1239		GO:0005524; GO:0016874; GO:0046872	cellular organisms;Eukaryota;Opisthokonta;Fungi;Dikarya;Ascomycota;saccharomyceta;Pezizomycotina;leotiomyceta;Eurotiomycetes;Eurotiomycetidae;Eurotiales (green and blue molds);Aspergillaceae;Aspergillus;Aspergillus homomorphus;Aspergillus homomorphus (strain CBS 101889)	PF02785;PF00289;PF00364;PF02786;PF02626;PF02682;	IPR011761;IPR005481;IPR011764;IPR005482;IPR000089;IPR005479;IPR003778;IPR003833;IPR029000;IPR016185;IPR011054;IPR011053;	PS50975;PS50979;PS50968;PS00866;PS00867;
BCC199	acu00828_1_BCC199	A0A2V5JD60_9EURO	313.923	2.74504e-107	158/162 (97.5308641975%)	A0A2V5JD60	Uncharacterized protein	BP00DRAFT_455423	Aspergillus indologenus CBS 114.80	162			cellular organisms;Eukaryota;Opisthokonta;Fungi;Dikarya;Ascomycota;saccharomyceta;Pezizomycotina;leotiomyceta;Eurotiomycetes;Eurotiomycetidae;Eurotiales (green and blue molds);Aspergillaceae;Aspergillus;Aspergillus indologenus;Aspergillus indologenus CBS 114.80
BCC199	acu00829_1_BCC199	A0A2V5GV72_9EURO	120.553	6.92418e-31	67/75 (89.3333333333%)	A0A2V5GV72	Acid protease	BO99DRAFT_454013	Aspergillus violaceofuscus CBS 115571	463		GO:0004190	cellular organisms;Eukaryota;Opisthokonta;Fungi;Dikarya;Ascomycota;saccharomyceta;Pezizomycotina;leotiomyceta;Eurotiomycetes;Eurotiomycetidae;Eurotiales (green and blue molds);Aspergillaceae;Aspergillus;Aspergillus violaceofuscus;Aspergillus violaceofuscus CBS 115571	PF00026;	IPR001461;IPR033121;IPR021109;	PS51767;
BCC199	acu00830_1_BCC199	A0A319BVZ1_9EURO	966.452	0	486/522 (93.1034482759%)	A0A319BVZ1	Putative cytochrome P450	BO82DRAFT_425206	Aspergillus uvarum CBS 121591	523		GO:0005506; GO:0016021; GO:0016705; GO:0020037	cellular organisms;Eukaryota;Opisthokonta;Fungi;Dikarya;Ascomycota;saccharomyceta;Pezizomycotina;leotiomyceta;Eurotiomycetes;Eurotiomycetidae;Eurotiales (green and blue molds);Aspergillaceae;Aspergillus;Aspergillus uvarum;Aspergillus uvarum CBS 121591	PF00067;	IPR001128;IPR002401;IPR036396;
BCC199	acu00831_1_BCC199	A0A2V5HG26_9EURO	554.673	0	291/297 (97.9797979798%)	A0A2V5HG26	Fumarylacetoacetate hydrolase family protein	BO99DRAFT_446556	Aspergillus violaceofuscus CBS 115571	297		GO:0016787	cellular organisms;Eukaryota;Opisthokonta;Fungi;Dikarya;Ascomycota;saccharomyceta;Pezizomycotina;leotiomyceta;Eurotiomycetes;Eurotiomycetidae;Eurotiales (green and blue molds);Aspergillaceae;Aspergillus;Aspergillus violaceofuscus;Aspergillus violaceofuscus CBS 115571	PF01557;	IPR011234;IPR036663;
BCC199	acu00832_2_BCC199	A0A2V5I5R0_9EURO	464.922	8.27017e-164	235/257 (91.439688716%)	A0A2V5I5R0	Negative transcriptional regulator	BO99DRAFT_343826	Aspergillus violaceofuscus CBS 115571	257		GO:0048037	cellular organisms;Eukaryota;Opisthokonta;Fungi;Dikarya;Ascomycota;saccharomyceta;Pezizomycotina;leotiomyceta;Eurotiomycetes;Eurotiomycetidae;Eurotiales (green and blue molds);Aspergillaceae;Aspergillus;Aspergillus violaceofuscus;Aspergillus violaceofuscus CBS 115571	PF04299;	IPR012349;IPR007396;
BCC199	acu00832_1_BCC199	A0A2V5IR91_9EURO	494.197	8.6839e-175	259/272 (95.2205882353%)	A0A2V5IR91	Uncharacterized protein	BO99DRAFT_399874	Aspergillus violaceofuscus CBS 115571	271		GO:0048037	cellular organisms;Eukaryota;Opisthokonta;Fungi;Dikarya;Ascomycota;saccharomyceta;Pezizomycotina;leotiomyceta;Eurotiomycetes;Eurotiomycetidae;Eurotiales (green and blue molds);Aspergillaceae;Aspergillus;Aspergillus violaceofuscus;Aspergillus violaceofuscus CBS 115571	PF04299;	IPR012349;IPR007396;
BCC199	acu00833_1_BCC199	A0A1L9WQ98_ASPAC	452.595	1.91555e-153	251/274 (91.6058394161%)	A0A1L9WQ98	FAD-binding PCMH-type domain-containing protein	ASPACDRAFT_1871837	Aspergillus aculeatus ATCC 16872	607		GO:0016491; GO:0071949	cellular organisms;Eukaryota;Opisthokonta;Fungi;Dikarya;Ascomycota;saccharomyceta;Pezizomycotina;leotiomyceta;Eurotiomycetes;Eurotiomycetidae;Eurotiales (green and blue molds);Aspergillaceae;Aspergillus;Aspergillus aculeatus;Aspergillus aculeatus ATCC 16872	PF08031;PF01565;	IPR012951;IPR016166;IPR036318;IPR006094;	PS51387;
BCC199	acu00834_2_BCC199	A0A319BXS3_9EURO	754.977	0	375/397 (94.4584382872%)	A0A319BXS3	Ketol-acid reductoisomerase, mitochondrial (EC 1.1.1.86) (Acetohydroxy-acid reductoisomerase) (Alpha-keto-beta-hydroxylacyl reductoisomerase)	BO82DRAFT_359373	Aspergillus uvarum CBS 121591	400	1.1.1.86	GO:0004455; GO:0005739; GO:0009097; GO:0009099; GO:0016853; GO:0046872	cellular organisms;Eukaryota;Opisthokonta;Fungi;Dikarya;Ascomycota;saccharomyceta;Pezizomycotina;leotiomyceta;Eurotiomycetes;Eurotiomycetidae;Eurotiales (green and blue molds);Aspergillaceae;Aspergillus;Aspergillus uvarum;Aspergillus uvarum CBS 121591	PF01450;PF07991;	IPR008927;IPR013328;IPR013023;IPR000506;IPR013116;IPR016207;IPR036291;	PS51851;PS51850;
BCC199	acu00834_1_BCC199	A0A319BXS3_9EURO	823.543	0	400/400 (100.0%)	A0A319BXS3	Ketol-acid reductoisomerase, mitochondrial (EC 1.1.1.86) (Acetohydroxy-acid reductoisomerase) (Alpha-keto-beta-hydroxylacyl reductoisomerase)	BO82DRAFT_359373	Aspergillus uvarum CBS 121591	400	1.1.1.86	GO:0004455; GO:0005739; GO:0009097; GO:0009099; GO:0016853; GO:0046872	cellular organisms;Eukaryota;Opisthokonta;Fungi;Dikarya;Ascomycota;saccharomyceta;Pezizomycotina;leotiomyceta;Eurotiomycetes;Eurotiomycetidae;Eurotiales (green and blue molds);Aspergillaceae;Aspergillus;Aspergillus uvarum;Aspergillus uvarum CBS 121591	PF01450;PF07991;	IPR008927;IPR013328;IPR013023;IPR000506;IPR013116;IPR016207;IPR036291;	PS51851;PS51850;
BCC199	acu00835_2_BCC199	A0A2V5HJW5_9EURO	789.26	0	392/437 (89.7025171625%)	A0A2V5HJW5	Tryptophanyl-tRNA synthetase	BO99DRAFT_399530	Aspergillus violaceofuscus CBS 115571	452		GO:0004830; GO:0005524; GO:0006436	cellular organisms;Eukaryota;Opisthokonta;Fungi;Dikarya;Ascomycota;saccharomyceta;Pezizomycotina;leotiomyceta;Eurotiomycetes;Eurotiomycetidae;Eurotiales (green and blue molds);Aspergillaceae;Aspergillus;Aspergillus violaceofuscus;Aspergillus violaceofuscus CBS 115571	PF00579;	IPR001412;IPR002305;IPR014729;IPR002306;	PS00178;
BCC199	acu00835_1_BCC199	A0A2V5HJW5_9EURO	939.488	0	452/452 (100.0%)	A0A2V5HJW5	Tryptophanyl-tRNA synthetase	BO99DRAFT_399530	Aspergillus violaceofuscus CBS 115571	452		GO:0004830; GO:0005524; GO:0006436	cellular organisms;Eukaryota;Opisthokonta;Fungi;Dikarya;Ascomycota;saccharomyceta;Pezizomycotina;leotiomyceta;Eurotiomycetes;Eurotiomycetidae;Eurotiales (green and blue molds);Aspergillaceae;Aspergillus;Aspergillus violaceofuscus;Aspergillus violaceofuscus CBS 115571	PF00579;	IPR001412;IPR002305;IPR014729;IPR002306;	PS00178;
BCC199	acu00836_2_BCC199	A0A319CC61_9EURO	829.321	0	416/437 (95.1945080092%)	A0A319CC61	Putative Rad51 family DNA repair protein	BO82DRAFT_215492	Aspergillus uvarum CBS 121591	437		GO:0000724; GO:0003677; GO:0005524; GO:0005657; GO:0008094; GO:0033063	cellular organisms;Eukaryota;Opisthokonta;Fungi;Dikarya;Ascomycota;saccharomyceta;Pezizomycotina;leotiomyceta;Eurotiomycetes;Eurotiomycetidae;Eurotiales (green and blue molds);Aspergillaceae;Aspergillus;Aspergillus uvarum;Aspergillus uvarum CBS 121591		IPR027417;IPR020588;IPR030547;	PS50162;
BCC199	acu00836_1_BCC199	A0A319CC61_9EURO	829.321	0	416/437 (95.1945080092%)	A0A319CC61	Putative Rad51 family DNA repair protein	BO82DRAFT_215492	Aspergillus uvarum CBS 121591	437		GO:0000724; GO:0003677; GO:0005524; GO:0005657; GO:0008094; GO:0033063	cellular organisms;Eukaryota;Opisthokonta;Fungi;Dikarya;Ascomycota;saccharomyceta;Pezizomycotina;leotiomyceta;Eurotiomycetes;Eurotiomycetidae;Eurotiales (green and blue molds);Aspergillaceae;Aspergillus;Aspergillus uvarum;Aspergillus uvarum CBS 121591		IPR027417;IPR020588;IPR030547;	PS50162;
BCC199	acu00837_1_BCC199	A0A2V5ISC0_9EURO	712.22	0	349/355 (98.3098591549%)	A0A2V5ISC0	Bromodomain associated domain protein	BO99DRAFT_377001	Aspergillus violaceofuscus CBS 115571	355		GO:0005669; GO:0046982	cellular organisms;Eukaryota;Opisthokonta;Fungi;Dikarya;Ascomycota;saccharomyceta;Pezizomycotina;leotiomyceta;Eurotiomycetes;Eurotiomycetidae;Eurotiales (green and blue molds);Aspergillaceae;Aspergillus;Aspergillus violaceofuscus;Aspergillus violaceofuscus CBS 115571	PF07524;PF10406;	IPR006565;IPR009072;IPR037818;IPR019473;
BCC199	acu00837_2_BCC199	A0A2V5ISC0_9EURO	671.003	0	348/368 (94.5652173913%)	A0A2V5ISC0	Bromodomain associated domain protein	BO99DRAFT_377001	Aspergillus violaceofuscus CBS 115571	355		GO:0005669; GO:0046982	cellular organisms;Eukaryota;Opisthokonta;Fungi;Dikarya;Ascomycota;saccharomyceta;Pezizomycotina;leotiomyceta;Eurotiomycetes;Eurotiomycetidae;Eurotiales (green and blue molds);Aspergillaceae;Aspergillus;Aspergillus violaceofuscus;Aspergillus violaceofuscus CBS 115571	PF07524;PF10406;	IPR006565;IPR009072;IPR037818;IPR019473;
BCC199	acu00838_1_BCC199	A0A1L9WGZ1_ASPAC	443.351	1.1895e-151	264/357 (73.9495798319%)	A0A1L9WGZ1	Uncharacterized protein	ASPACDRAFT_47782	Aspergillus aculeatus ATCC 16872	369			cellular organisms;Eukaryota;Opisthokonta;Fungi;Dikarya;Ascomycota;saccharomyceta;Pezizomycotina;leotiomyceta;Eurotiomycetes;Eurotiomycetidae;Eurotiales (green and blue molds);Aspergillaceae;Aspergillus;Aspergillus aculeatus;Aspergillus aculeatus ATCC 16872
BCC199	acu00839_1_BCC199	A0A2V5ISM3_9EURO	1137.48	0	677/793 (85.3720050441%)	A0A2V5ISM3	Telo_bind domain-containing protein	BO99DRAFT_467342	Aspergillus violaceofuscus CBS 115571	1478		GO:0000723; GO:0000784; GO:0003677	cellular organisms;Eukaryota;Opisthokonta;Fungi;Dikarya;Ascomycota;saccharomyceta;Pezizomycotina;leotiomyceta;Eurotiomycetes;Eurotiomycetidae;Eurotiales (green and blue molds);Aspergillaceae;Aspergillus;Aspergillus violaceofuscus;Aspergillus violaceofuscus CBS 115571	PF02765;	IPR012340;IPR011564;
BCC199	acu00840_1_BCC199	A0A2V5IQI2_9EURO	1106.28	0	581/611 (95.0900163666%)	A0A2V5IQI2	Uncharacterized protein	BP00DRAFT_187648	Aspergillus indologenus CBS 114.80	611		GO:0016021	cellular organisms;Eukaryota;Opisthokonta;Fungi;Dikarya;Ascomycota;saccharomyceta;Pezizomycotina;leotiomyceta;Eurotiomycetes;Eurotiomycetidae;Eurotiales (green and blue molds);Aspergillaceae;Aspergillus;Aspergillus indologenus;Aspergillus indologenus CBS 114.80
BCC199	acu00841_2_BCC199	A0A401L046_ASPAW	791.571	0	408/434 (94.0092165899%)	A0A401L046	Uncharacterized protein	AAWM_07831	Aspergillus awamori (Black koji mold)	452			cellular organisms;Eukaryota;Opisthokonta;Fungi;Dikarya;Ascomycota;saccharomyceta;Pezizomycotina;leotiomyceta;Eurotiomycetes;Eurotiomycetidae;Eurotiales (green and blue molds);Aspergillaceae;Aspergillus;Aspergillus awamori (Black koji mold)		IPR029058;
BCC199	acu00841_1_BCC199	A0A1L9X168_ASPAC	816.609	0	392/393 (99.7455470738%)	A0A1L9X168	Uncharacterized protein (Fragment)	ASPACDRAFT_1897318	Aspergillus aculeatus ATCC 16872	393			cellular organisms;Eukaryota;Opisthokonta;Fungi;Dikarya;Ascomycota;saccharomyceta;Pezizomycotina;leotiomyceta;Eurotiomycetes;Eurotiomycetidae;Eurotiales (green and blue molds);Aspergillaceae;Aspergillus;Aspergillus aculeatus;Aspergillus aculeatus ATCC 16872		IPR029058;
BCC199	acu00842_1_BCC199	A0A2V5HRY9_9EURO	917.531	0	460/466 (98.7124463519%)	A0A2V5HRY9	AMP_N domain-containing protein	BP00DRAFT_100940	Aspergillus indologenus CBS 114.80	466		GO:0004177; GO:0030145	cellular organisms;Eukaryota;Opisthokonta;Fungi;Dikarya;Ascomycota;saccharomyceta;Pezizomycotina;leotiomyceta;Eurotiomycetes;Eurotiomycetidae;Eurotiales (green and blue molds);Aspergillaceae;Aspergillus;Aspergillus indologenus;Aspergillus indologenus CBS 114.80	PF05195;PF00557;	IPR007865;IPR029149;IPR036005;IPR000994;
BCC199	acu00843_1_BCC199	A0A2V5HWP2_9EURO	1687.93	0	970/1088 (89.1544117647%)	A0A2V5HWP2	Uncharacterized protein	BP00DRAFT_481606	Aspergillus indologenus CBS 114.80	6394			cellular organisms;Eukaryota;Opisthokonta;Fungi;Dikarya;Ascomycota;saccharomyceta;Pezizomycotina;leotiomyceta;Eurotiomycetes;Eurotiomycetidae;Eurotiales (green and blue molds);Aspergillaceae;Aspergillus;Aspergillus indologenus;Aspergillus indologenus CBS 114.80
BCC199	acu00844_1_BCC199	A0A2V5HUU5_9EURO	1356.27	0	659/665 (99.0977443609%)	A0A2V5HUU5	C6 zinc finger domain protein	BP00DRAFT_351572	Aspergillus indologenus CBS 114.80	665		GO:0000981; GO:0003677; GO:0005634; GO:0006351; GO:0008270	cellular organisms;Eukaryota;Opisthokonta;Fungi;Dikarya;Ascomycota;saccharomyceta;Pezizomycotina;leotiomyceta;Eurotiomycetes;Eurotiomycetidae;Eurotiales (green and blue molds);Aspergillaceae;Aspergillus;Aspergillus indologenus;Aspergillus indologenus CBS 114.80	PF04082;PF00172;	IPR007219;IPR001138;IPR036864;	PS50048;
BCC199	acu00845_1_BCC199	A0A2V5HUY3_9EURO	212.231	3.52272e-66	105/105 (100.0%)	A0A2V5HUY3	60S ribosomal protein L42	BP00DRAFT_428601	Aspergillus indologenus CBS 114.80	106		GO:0003735; GO:0005840; GO:0006412	cellular organisms;Eukaryota;Opisthokonta;Fungi;Dikarya;Ascomycota;saccharomyceta;Pezizomycotina;leotiomyceta;Eurotiomycetes;Eurotiomycetidae;Eurotiales (green and blue molds);Aspergillaceae;Aspergillus;Aspergillus indologenus;Aspergillus indologenus CBS 114.80	PF00935;	IPR000552;IPR011332;	PS01172;
BCC199	acu00846_1_BCC199	A0A2V5IPM9_9EURO	518.85	3.25821e-166	259/262 (98.8549618321%)	A0A2V5IPM9	Ubiquitin C-terminal hydrolase	BP00DRAFT_201234	Aspergillus indologenus CBS 114.80	2519		GO:0006511; GO:0016579; GO:0036459	cellular organisms;Eukaryota;Opisthokonta;Fungi;Dikarya;Ascomycota;saccharomyceta;Pezizomycotina;leotiomyceta;Eurotiomycetes;Eurotiomycetidae;Eurotiales (green and blue molds);Aspergillaceae;Aspergillus;Aspergillus indologenus;Aspergillus indologenus CBS 114.80	PF12030;PF00443;	IPR021905;IPR038765;IPR001394;IPR018200;IPR028889;	PS00973;PS50235;
BCC199	acu00846_2_BCC199	A0A2V5IPM9_9EURO	2728.74	0	1328/1353 (98.1522542498%)	A0A2V5IPM9	Ubiquitin C-terminal hydrolase	BP00DRAFT_201234	Aspergillus indologenus CBS 114.80	2519		GO:0006511; GO:0016579; GO:0036459	cellular organisms;Eukaryota;Opisthokonta;Fungi;Dikarya;Ascomycota;saccharomyceta;Pezizomycotina;leotiomyceta;Eurotiomycetes;Eurotiomycetidae;Eurotiales (green and blue molds);Aspergillaceae;Aspergillus;Aspergillus indologenus;Aspergillus indologenus CBS 114.80	PF12030;PF00443;	IPR021905;IPR038765;IPR001394;IPR018200;IPR028889;	PS00973;PS50235;
BCC199	acu00847_1_BCC199	A0A2V5HGS4_9EURO	1249.57	0	645/665 (96.992481203%)	A0A2V5HGS4	P-loop containing nucleoside triphosphate hydrolase protein	BO99DRAFT_439876	Aspergillus violaceofuscus CBS 115571	657		GO:0003676; GO:0005524; GO:0016787	cellular organisms;Eukaryota;Opisthokonta;Fungi;Dikarya;Ascomycota;saccharomyceta;Pezizomycotina;leotiomyceta;Eurotiomycetes;Eurotiomycetidae;Eurotiales (green and blue molds);Aspergillaceae;Aspergillus;Aspergillus violaceofuscus;Aspergillus violaceofuscus CBS 115571	PF00270;PF00271;	IPR011545;IPR014001;IPR001650;IPR027417;	PS51192;PS51194;
BCC199	acu00848_1_BCC199	A0A319DBI2_9EURO	2994.14	0	1537/1618 (94.9938195303%)	A0A319DBI2	RING finger membrane protein	BO82DRAFT_389529	Aspergillus uvarum CBS 121591	1609		GO:0008270; GO:0016021	cellular organisms;Eukaryota;Opisthokonta;Fungi;Dikarya;Ascomycota;saccharomyceta;Pezizomycotina;leotiomyceta;Eurotiomycetes;Eurotiomycetidae;Eurotiales (green and blue molds);Aspergillaceae;Aspergillus;Aspergillus uvarum;Aspergillus uvarum CBS 121591	PF12906;	IPR011016;IPR013083;	PS51292;
BCC199	acu00849_1_BCC199	A0A1L9X573_ASPAC	580.867	0	281/291 (96.5635738832%)	A0A1L9X573	Lactamase_B domain-containing protein	ASPACDRAFT_56884	Aspergillus aculeatus ATCC 16872	291			cellular organisms;Eukaryota;Opisthokonta;Fungi;Dikarya;Ascomycota;saccharomyceta;Pezizomycotina;leotiomyceta;Eurotiomycetes;Eurotiomycetidae;Eurotiales (green and blue molds);Aspergillaceae;Aspergillus;Aspergillus aculeatus;Aspergillus aculeatus ATCC 16872	PF00753;	IPR001279;IPR036866;
BCC199	acu00850_1_BCC199	A0A2V5IZK2_9EURO	404.445	4.3971e-138	233/315 (73.9682539683%)	A0A2V5IZK2	Uncharacterized protein	BP00DRAFT_499047	Aspergillus indologenus CBS 114.80	318			cellular organisms;Eukaryota;Opisthokonta;Fungi;Dikarya;Ascomycota;saccharomyceta;Pezizomycotina;leotiomyceta;Eurotiomycetes;Eurotiomycetidae;Eurotiales (green and blue molds);Aspergillaceae;Aspergillus;Aspergillus indologenus;Aspergillus indologenus CBS 114.80
BCC199	acu00851_2_BCC199	A0A2V5ICL4_9EURO	421.009	2.28615e-144	210/216 (97.2222222222%)	A0A2V5ICL4	Tyrosine--tRNA ligase (EC 6.1.1.1) (Tyrosyl-tRNA synthetase)	BP00DRAFT_493520	Aspergillus indologenus CBS 114.80	376	6.1.1.1	GO:0004831; GO:0005524; GO:0006437	cellular organisms;Eukaryota;Opisthokonta;Fungi;Dikarya;Ascomycota;saccharomyceta;Pezizomycotina;leotiomyceta;Eurotiomycetes;Eurotiomycetidae;Eurotiales (green and blue molds);Aspergillaceae;Aspergillus;Aspergillus indologenus;Aspergillus indologenus CBS 114.80	PF00579;	IPR002305;IPR014729;IPR002307;IPR023617;
BCC199	acu00852_1_BCC199	A0A319CL07_9EURO	567.385	0	305/399 (76.4411027569%)	A0A319CL07	Uncharacterized protein	BO82DRAFT_371671	Aspergillus uvarum CBS 121591	695		GO:0006637; GO:0047617	cellular organisms;Eukaryota;Opisthokonta;Fungi;Dikarya;Ascomycota;saccharomyceta;Pezizomycotina;leotiomyceta;Eurotiomycetes;Eurotiomycetidae;Eurotiales (green and blue molds);Aspergillaceae;Aspergillus;Aspergillus uvarum;Aspergillus uvarum CBS 121591		IPR042171;IPR003703;IPR029069;
BCC199	acu00853_1_BCC199	A0A319BYU5_9EURO	922.924	0	461/467 (98.7152034261%)	A0A319BYU5	Uncharacterized protein	BO82DRAFT_292596	Aspergillus uvarum CBS 121591	467			cellular organisms;Eukaryota;Opisthokonta;Fungi;Dikarya;Ascomycota;saccharomyceta;Pezizomycotina;leotiomyceta;Eurotiomycetes;Eurotiomycetidae;Eurotiales (green and blue molds);Aspergillaceae;Aspergillus;Aspergillus uvarum;Aspergillus uvarum CBS 121591
BCC199	acu00854_1_BCC199	A0A2V5I263_9EURO	4576.93	0	2263/2268 (99.7795414462%)	A0A2V5I263	Serine/threonine-protein kinase TOR (EC 2.7.11.1)	BP00DRAFT_426766	Aspergillus indologenus CBS 114.80	2394	2.7.11.1	GO:0004674; GO:0005524; GO:0044877	cellular organisms;Eukaryota;Opisthokonta;Fungi;Dikarya;Ascomycota;saccharomyceta;Pezizomycotina;leotiomyceta;Eurotiomycetes;Eurotiomycetidae;Eurotiales (green and blue molds);Aspergillaceae;Aspergillus;Aspergillus indologenus;Aspergillus indologenus CBS 114.80	PF11865;PF02259;PF02260;PF08771;PF02985;PF00454;	IPR011989;IPR016024;IPR024585;IPR003152;IPR009076;IPR036738;IPR000357;IPR011009;IPR000403;IPR036940;IPR018936;IPR003151;IPR014009;IPR026683;	PS51189;PS51190;PS00915;PS50290;
BCC199	acu00855_1_BCC199	A0A2V5HJ93_9EURO	777.704	0	462/511 (90.4109589041%)	A0A2V5HJ93	MFS general substrate transporter	BO99DRAFT_326783	Aspergillus violaceofuscus CBS 115571	499		GO:0016021; GO:0022857	cellular organisms;Eukaryota;Opisthokonta;Fungi;Dikarya;Ascomycota;saccharomyceta;Pezizomycotina;leotiomyceta;Eurotiomycetes;Eurotiomycetidae;Eurotiales (green and blue molds);Aspergillaceae;Aspergillus;Aspergillus violaceofuscus;Aspergillus violaceofuscus CBS 115571	PF07690;	IPR011701;IPR020846;IPR036259;IPR001958;	PS50850;
BCC199	acu00856_1_BCC199	A0A2V5IFB2_9EURO	1101.66	0	545/566 (96.2897526502%)	A0A2V5IFB2	Aryl-alcohol oxidase	BP00DRAFT_335839	Aspergillus indologenus CBS 114.80	557		GO:0016491; GO:0071949	cellular organisms;Eukaryota;Opisthokonta;Fungi;Dikarya;Ascomycota;saccharomyceta;Pezizomycotina;leotiomyceta;Eurotiomycetes;Eurotiomycetidae;Eurotiales (green and blue molds);Aspergillaceae;Aspergillus;Aspergillus indologenus;Aspergillus indologenus CBS 114.80	PF02913;PF01565;	IPR016170;IPR016166;IPR036318;IPR016167;IPR016169;IPR016164;IPR004113;IPR006094;IPR016171;	PS51387;
BCC199	acu00857_1_BCC199	A0A2V5HCZ9_9EURO	2415.57	0	1208/1232 (98.0519480519%)	A0A2V5HCZ9	DNA mismatch repair protein	BO99DRAFT_378314	Aspergillus violaceofuscus CBS 115571	1223		GO:0005524; GO:0006298; GO:0030983	cellular organisms;Eukaryota;Opisthokonta;Fungi;Dikarya;Ascomycota;saccharomyceta;Pezizomycotina;leotiomyceta;Eurotiomycetes;Eurotiomycetidae;Eurotiales (green and blue molds);Aspergillaceae;Aspergillus;Aspergillus violaceofuscus;Aspergillus violaceofuscus CBS 115571	PF01624;PF05188;PF05192;PF05190;PF00488;	IPR007695;IPR017261;IPR000432;IPR007861;IPR007696;IPR016151;IPR036187;IPR007860;IPR036678;IPR027417;	PS00486;
BCC199	acu00858_1_BCC199	A0A2V5HYR8_9EURO	1001.89	0	505/522 (96.7432950192%)	A0A2V5HYR8	Carboxylic ester hydrolase (EC 3.1.1.-)	BP00DRAFT_249508	Aspergillus indologenus CBS 114.80	522	3.1.1.-	GO:0016787	cellular organisms;Eukaryota;Opisthokonta;Fungi;Dikarya;Ascomycota;saccharomyceta;Pezizomycotina;leotiomyceta;Eurotiomycetes;Eurotiomycetidae;Eurotiales (green and blue molds);Aspergillaceae;Aspergillus;Aspergillus indologenus;Aspergillus indologenus CBS 114.80	PF07519;	IPR029058;IPR011118;
BCC199	acu00859_1_BCC199	A0A2V5JF54_9EURO	441.039	2.04091e-154	216/216 (100.0%)	A0A2V5JF54	Charged multivesicular body protein 5	BP00DRAFT_336096	Aspergillus indologenus CBS 114.80	216		GO:0007034	cellular organisms;Eukaryota;Opisthokonta;Fungi;Dikarya;Ascomycota;saccharomyceta;Pezizomycotina;leotiomyceta;Eurotiomycetes;Eurotiomycetidae;Eurotiales (green and blue molds);Aspergillaceae;Aspergillus;Aspergillus indologenus;Aspergillus indologenus CBS 114.80	PF03357;	IPR005024;
BCC199	acu00860_1_BCC199	A0A2V5IK53_9EURO	2452.94	0	1304/1336 (97.6047904192%)	A0A2V5IK53	Uncharacterized protein	BP00DRAFT_443776	Aspergillus indologenus CBS 114.80	1334			cellular organisms;Eukaryota;Opisthokonta;Fungi;Dikarya;Ascomycota;saccharomyceta;Pezizomycotina;leotiomyceta;Eurotiomycetes;Eurotiomycetidae;Eurotiales (green and blue molds);Aspergillaceae;Aspergillus;Aspergillus indologenus;Aspergillus indologenus CBS 114.80
BCC199	acu00861_1_BCC199	A0A1L9X6Z3_ASPAC	805.438	0	410/422 (97.1563981043%)	A0A1L9X6Z3	MFS domain-containing protein	ASPACDRAFT_1885659	Aspergillus aculeatus ATCC 16872	422		GO:0016021; GO:0055085	cellular organisms;Eukaryota;Opisthokonta;Fungi;Dikarya;Ascomycota;saccharomyceta;Pezizomycotina;leotiomyceta;Eurotiomycetes;Eurotiomycetidae;Eurotiales (green and blue molds);Aspergillaceae;Aspergillus;Aspergillus aculeatus;Aspergillus aculeatus ATCC 16872	PF07690;	IPR011701;IPR020846;IPR036259;	PS50850;
BCC199	acu00862_1_BCC199	A0A2V5J3I9_9EURO	779.245	0	422/504 (83.7301587302%)	A0A2V5J3I9	Uncharacterized protein	BP00DRAFT_459526	Aspergillus indologenus CBS 114.80	557			cellular organisms;Eukaryota;Opisthokonta;Fungi;Dikarya;Ascomycota;saccharomyceta;Pezizomycotina;leotiomyceta;Eurotiomycetes;Eurotiomycetidae;Eurotiales (green and blue molds);Aspergillaceae;Aspergillus;Aspergillus indologenus;Aspergillus indologenus CBS 114.80
BCC199	acu00862_2_BCC199	A0A2V5HCF1_9EURO	1212.21	0	599/630 (95.0793650794%)	A0A2V5HCF1	Uncharacterized protein	BO99DRAFT_74884	Aspergillus violaceofuscus CBS 115571	630			cellular organisms;Eukaryota;Opisthokonta;Fungi;Dikarya;Ascomycota;saccharomyceta;Pezizomycotina;leotiomyceta;Eurotiomycetes;Eurotiomycetidae;Eurotiales (green and blue molds);Aspergillaceae;Aspergillus;Aspergillus violaceofuscus;Aspergillus violaceofuscus CBS 115571		IPR027417;
BCC199	acu00863_1_BCC199	A0A2V5J577_9EURO	4017.23	0	2057/2106 (97.67331434%)	A0A2V5J577	Uncharacterized protein	BP00DRAFT_448569	Aspergillus indologenus CBS 114.80	2106		GO:0030242	cellular organisms;Eukaryota;Opisthokonta;Fungi;Dikarya;Ascomycota;saccharomyceta;Pezizomycotina;leotiomyceta;Eurotiomycetes;Eurotiomycetidae;Eurotiales (green and blue molds);Aspergillaceae;Aspergillus;Aspergillus indologenus;Aspergillus indologenus CBS 114.80	PF13329;PF09333;	IPR026849;IPR026885;IPR026886;IPR015412;
BCC199	acu00864_2_BCC199	A0A2P2GXG5_ASPFA	259.996	6.62018e-78	166/221 (75.1131221719%)	A0A2P2GXG5	Uncharacterized protein	AFLA70_31g004611	Aspergillus flavus (strain ATCC MYA-384 / AF70)	752			cellular organisms;Eukaryota;Opisthokonta;Fungi;Dikarya;Ascomycota;saccharomyceta;Pezizomycotina;leotiomyceta;Eurotiomycetes;Eurotiomycetidae;Eurotiales (green and blue molds);Aspergillaceae;Aspergillus;Aspergillus flavus;Aspergillus flavus (strain ATCC MYA-384 / AF70)	PF01476;	IPR018392;IPR036779;	PS51782;
BCC199	acu00865_1_BCC199	A0A1L9WFM7_ASPAC	1052.74	0	558/670 (83.2835820896%)	A0A1L9WFM7	SET domain-containing protein	ASPACDRAFT_55527	Aspergillus aculeatus ATCC 16872	674			cellular organisms;Eukaryota;Opisthokonta;Fungi;Dikarya;Ascomycota;saccharomyceta;Pezizomycotina;leotiomyceta;Eurotiomycetes;Eurotiomycetidae;Eurotiales (green and blue molds);Aspergillaceae;Aspergillus;Aspergillus aculeatus;Aspergillus aculeatus ATCC 16872	PF00856;	IPR001214;IPR011990;	PS50280;
BCC199	acu00866_1_BCC199	A0A2V5I611_9EURO	583.178	0	281/283 (99.2932862191%)	A0A2V5I611	Fe2OG dioxygenase domain-containing protein	BP00DRAFT_342056	Aspergillus indologenus CBS 114.80	283		GO:0016491	cellular organisms;Eukaryota;Opisthokonta;Fungi;Dikarya;Ascomycota;saccharomyceta;Pezizomycotina;leotiomyceta;Eurotiomycetes;Eurotiomycetidae;Eurotiales (green and blue molds);Aspergillaceae;Aspergillus;Aspergillus indologenus;Aspergillus indologenus CBS 114.80	PF13640;	IPR005123;
BCC199	acu00867_1_BCC199	A0A2V5J441_9EURO	191.43	1.90207e-53	106/125 (84.8%)	A0A2V5J441	Uncharacterized protein	BP00DRAFT_473520	Aspergillus indologenus CBS 114.80	1611		GO:0016021; GO:0046873	cellular organisms;Eukaryota;Opisthokonta;Fungi;Dikarya;Ascomycota;saccharomyceta;Pezizomycotina;leotiomyceta;Eurotiomycetes;Eurotiomycetidae;Eurotiales (green and blue molds);Aspergillaceae;Aspergillus;Aspergillus indologenus;Aspergillus indologenus CBS 114.80	PF12796;PF01544;	IPR002110;IPR020683;IPR036770;IPR002523;	PS50297;PS50088;
BCC199	acu00868_1_BCC199	A0A319BV86_9EURO	234.958	7.34524e-77	121/139 (87.0503597122%)	A0A319BV86	Uncharacterized protein	BO82DRAFT_358121	Aspergillus uvarum CBS 121591	140			cellular organisms;Eukaryota;Opisthokonta;Fungi;Dikarya;Ascomycota;saccharomyceta;Pezizomycotina;leotiomyceta;Eurotiomycetes;Eurotiomycetidae;Eurotiales (green and blue molds);Aspergillaceae;Aspergillus;Aspergillus uvarum;Aspergillus uvarum CBS 121591
BCC199	acu00869_1_BCC199	A0A2V5JHV0_9EURO	571.622	0	304/349 (87.106017192%)	A0A2V5JHV0	Uncharacterized protein	BP00DRAFT_472593	Aspergillus indologenus CBS 114.80	349			cellular organisms;Eukaryota;Opisthokonta;Fungi;Dikarya;Ascomycota;saccharomyceta;Pezizomycotina;leotiomyceta;Eurotiomycetes;Eurotiomycetidae;Eurotiales (green and blue molds);Aspergillaceae;Aspergillus;Aspergillus indologenus;Aspergillus indologenus CBS 114.80
BCC199	acu00870_1_BCC199	A0A319CR88_9EURO	1031.55	0	522/559 (93.3810375671%)	A0A319CR88	Peptidase M61 domain-containing protein	BO82DRAFT_349875	Aspergillus uvarum CBS 121591	557			cellular organisms;Eukaryota;Opisthokonta;Fungi;Dikarya;Ascomycota;saccharomyceta;Pezizomycotina;leotiomyceta;Eurotiomycetes;Eurotiomycetidae;Eurotiales (green and blue molds);Aspergillaceae;Aspergillus;Aspergillus uvarum;Aspergillus uvarum CBS 121591
BCC199	acu00871_2_BCC199	A0A2V5IZE2_9EURO	228.794	7.87781e-73	144/195 (73.8461538462%)	A0A2V5IZE2	Uncharacterized protein	BP00DRAFT_451597	Aspergillus indologenus CBS 114.80	187			cellular organisms;Eukaryota;Opisthokonta;Fungi;Dikarya;Ascomycota;saccharomyceta;Pezizomycotina;leotiomyceta;Eurotiomycetes;Eurotiomycetidae;Eurotiales (green and blue molds);Aspergillaceae;Aspergillus;Aspergillus indologenus;Aspergillus indologenus CBS 114.80
BCC199	acu00871_1_BCC199	A0A319DFI3_9EURO	265.003	1.92411e-87	142/175 (81.1428571429%)	A0A319DFI3	Uncharacterized protein	BO82DRAFT_360533	Aspergillus uvarum CBS 121591	177			cellular organisms;Eukaryota;Opisthokonta;Fungi;Dikarya;Ascomycota;saccharomyceta;Pezizomycotina;leotiomyceta;Eurotiomycetes;Eurotiomycetidae;Eurotiales (green and blue molds);Aspergillaceae;Aspergillus;Aspergillus uvarum;Aspergillus uvarum CBS 121591
BCC199	acu00871_3_BCC199	A0A2V5GY60_9EURO	257.299	2.17746e-85	132/152 (86.8421052632%)	A0A2V5GY60	Uncharacterized protein	BO99DRAFT_435507	Aspergillus violaceofuscus CBS 115571	152			cellular organisms;Eukaryota;Opisthokonta;Fungi;Dikarya;Ascomycota;saccharomyceta;Pezizomycotina;leotiomyceta;Eurotiomycetes;Eurotiomycetidae;Eurotiales (green and blue molds);Aspergillaceae;Aspergillus;Aspergillus violaceofuscus;Aspergillus violaceofuscus CBS 115571
BCC199	acu00872_1_BCC199	A0A319CQW4_9EURO	681.404	0	421/500 (84.2%)	A0A319CQW4	Uncharacterized protein	BO82DRAFT_388409	Aspergillus uvarum CBS 121591	485			cellular organisms;Eukaryota;Opisthokonta;Fungi;Dikarya;Ascomycota;saccharomyceta;Pezizomycotina;leotiomyceta;Eurotiomycetes;Eurotiomycetidae;Eurotiales (green and blue molds);Aspergillaceae;Aspergillus;Aspergillus uvarum;Aspergillus uvarum CBS 121591
BCC199	acu00873_2_BCC199	A0A2V5H526_9EURO	401.749	1.39249e-132	194/194 (100.0%)	A0A2V5H526	Fungal_trans domain-containing protein	BO99DRAFT_404836	Aspergillus violaceofuscus CBS 115571	816		GO:0003677; GO:0005634; GO:0006351; GO:0008270	cellular organisms;Eukaryota;Opisthokonta;Fungi;Dikarya;Ascomycota;saccharomyceta;Pezizomycotina;leotiomyceta;Eurotiomycetes;Eurotiomycetidae;Eurotiales (green and blue molds);Aspergillaceae;Aspergillus;Aspergillus violaceofuscus;Aspergillus violaceofuscus CBS 115571	PF04082;	IPR007219;
BCC199	acu00873_1_BCC199	A0A2V5IVQ2_9EURO	693.345	0	370/399 (92.7318295739%)	A0A2V5IVQ2	Fungal_trans domain-containing protein	BP00DRAFT_393806	Aspergillus indologenus CBS 114.80	816		GO:0003677; GO:0005634; GO:0006351; GO:0008270	cellular organisms;Eukaryota;Opisthokonta;Fungi;Dikarya;Ascomycota;saccharomyceta;Pezizomycotina;leotiomyceta;Eurotiomycetes;Eurotiomycetidae;Eurotiales (green and blue molds);Aspergillaceae;Aspergillus;Aspergillus indologenus;Aspergillus indologenus CBS 114.80	PF04082;	IPR007219;
BCC199	acu00874_1_BCC199	A0A2V5HKZ7_9EURO	761.525	0	386/440 (87.7272727273%)	A0A2V5HKZ7	Aa_trans domain-containing protein	BO99DRAFT_30943	Aspergillus violaceofuscus CBS 115571	622		GO:0016021	cellular organisms;Eukaryota;Opisthokonta;Fungi;Dikarya;Ascomycota;saccharomyceta;Pezizomycotina;leotiomyceta;Eurotiomycetes;Eurotiomycetidae;Eurotiales (green and blue molds);Aspergillaceae;Aspergillus;Aspergillus violaceofuscus;Aspergillus violaceofuscus CBS 115571	PF01490;	IPR013057;
BCC199	acu00875_1_BCC199	A0A2V5I6N5_9EURO	1113.98	0	538/544 (98.8970588235%)	A0A2V5I6N5	DUF300-domain-containing protein	BO99DRAFT_255119	Aspergillus violaceofuscus CBS 115571	544		GO:0016021	cellular organisms;Eukaryota;Opisthokonta;Fungi;Dikarya;Ascomycota;saccharomyceta;Pezizomycotina;leotiomyceta;Eurotiomycetes;Eurotiomycetidae;Eurotiales (green and blue molds);Aspergillaceae;Aspergillus;Aspergillus violaceofuscus;Aspergillus violaceofuscus CBS 115571	PF03619;	IPR005178;
BCC199	acu00876_1_BCC199	A0A1L9WL03_ASPAC	1482.62	0	743/795 (93.4591194969%)	A0A1L9WL03	Zn(2)-C6 fungal-type domain-containing protein	ASPACDRAFT_33653	Aspergillus aculeatus ATCC 16872	794		GO:0000981; GO:0003677; GO:0005634; GO:0006351; GO:0008270	cellular organisms;Eukaryota;Opisthokonta;Fungi;Dikarya;Ascomycota;saccharomyceta;Pezizomycotina;leotiomyceta;Eurotiomycetes;Eurotiomycetidae;Eurotiales (green and blue molds);Aspergillaceae;Aspergillus;Aspergillus aculeatus;Aspergillus aculeatus ATCC 16872	PF04082;PF00172;	IPR007219;IPR001138;IPR036864;	PS00463;PS50048;
BCC199	acu00877_1_BCC199	A0A2V5I3U6_9EURO	861.292	0	424/429 (98.8344988345%)	A0A2V5I3U6	Alpha/beta-hydrolase	BP00DRAFT_396197	Aspergillus indologenus CBS 114.80	429		GO:0016787	cellular organisms;Eukaryota;Opisthokonta;Fungi;Dikarya;Ascomycota;saccharomyceta;Pezizomycotina;leotiomyceta;Eurotiomycetes;Eurotiomycetidae;Eurotiales (green and blue molds);Aspergillaceae;Aspergillus;Aspergillus indologenus;Aspergillus indologenus CBS 114.80	PF12697;	IPR029058;IPR000073;
BCC199	acu00878_1_BCC199	A0A2V5IBP7_9EURO	2018.82	0	984/989 (99.4944388271%)	A0A2V5IBP7	BHLH domain-containing protein	BP00DRAFT_173914	Aspergillus indologenus CBS 114.80	989		GO:0016021; GO:0032933; GO:0046983	cellular organisms;Eukaryota;Opisthokonta;Fungi;Dikarya;Ascomycota;saccharomyceta;Pezizomycotina;leotiomyceta;Eurotiomycetes;Eurotiomycetidae;Eurotiales (green and blue molds);Aspergillaceae;Aspergillus;Aspergillus indologenus;Aspergillus indologenus CBS 114.80	PF09427;PF00010;	IPR011598;IPR036638;IPR019006;	PS50888;
BCC199	acu00879_1_BCC199	A0A2V5H8V6_9EURO	614.379	0	305/305 (100.0%)	A0A2V5H8V6	Pyridoxine biosynthesis protein pyroA	BO99DRAFT_401644	Aspergillus violaceofuscus CBS 115571	305		GO:0003824; GO:0042823	cellular organisms;Eukaryota;Opisthokonta;Fungi;Dikarya;Ascomycota;saccharomyceta;Pezizomycotina;leotiomyceta;Eurotiomycetes;Eurotiomycetidae;Eurotiales (green and blue molds);Aspergillaceae;Aspergillus;Aspergillus violaceofuscus;Aspergillus violaceofuscus CBS 115571	PF01680;	IPR013785;IPR001852;IPR033755;IPR011060;	PS01235;PS51129;
BCC199	acu00880_1_BCC199	A0A2V5IAS8_9EURO	515.768	0	254/258 (98.4496124031%)	A0A2V5IAS8	Putative gluconate 5-dehydrogenase	BP00DRAFT_475520	Aspergillus indologenus CBS 114.80	258		GO:0016491	cellular organisms;Eukaryota;Opisthokonta;Fungi;Dikarya;Ascomycota;saccharomyceta;Pezizomycotina;leotiomyceta;Eurotiomycetes;Eurotiomycetidae;Eurotiales (green and blue molds);Aspergillaceae;Aspergillus;Aspergillus indologenus;Aspergillus indologenus CBS 114.80		IPR036291;IPR020904;IPR002347;	PS00061;
BCC199	acu00881_1_BCC199	A0A2V5J253_9EURO	641.728	0	353/434 (81.33640553%)	A0A2V5J253	F-box domain-containing protein	BP00DRAFT_415780	Aspergillus indologenus CBS 114.80	431			cellular organisms;Eukaryota;Opisthokonta;Fungi;Dikarya;Ascomycota;saccharomyceta;Pezizomycotina;leotiomyceta;Eurotiomycetes;Eurotiomycetidae;Eurotiales (green and blue molds);Aspergillaceae;Aspergillus;Aspergillus indologenus;Aspergillus indologenus CBS 114.80		IPR036770;IPR036047;IPR001810;	PS50181;
BCC199	acu00882_1_BCC199	A0A2V5HVJ5_9EURO	603.594	0	304/317 (95.8990536278%)	A0A2V5HVJ5	PPM-type phosphatase domain-containing protein	BO99DRAFT_382744	Aspergillus violaceofuscus CBS 115571	680		GO:0004721; GO:0046872	cellular organisms;Eukaryota;Opisthokonta;Fungi;Dikarya;Ascomycota;saccharomyceta;Pezizomycotina;leotiomyceta;Eurotiomycetes;Eurotiomycetidae;Eurotiales (green and blue molds);Aspergillaceae;Aspergillus;Aspergillus violaceofuscus;Aspergillus violaceofuscus CBS 115571	PF10017;PF00481;	IPR019257;IPR000222;IPR036457;IPR001932;IPR017805;	PS01032;PS51746;
BCC199	acu00883_1_BCC199	A0A2V5HHW8_9EURO	1106.66	0	558/575 (97.0434782609%)	A0A2V5HHW8	Uncharacterized protein	BO99DRAFT_99166	Aspergillus violaceofuscus CBS 115571	1039			cellular organisms;Eukaryota;Opisthokonta;Fungi;Dikarya;Ascomycota;saccharomyceta;Pezizomycotina;leotiomyceta;Eurotiomycetes;Eurotiomycetidae;Eurotiales (green and blue molds);Aspergillaceae;Aspergillus;Aspergillus violaceofuscus;Aspergillus violaceofuscus CBS 115571
BCC199	acu00884_1_BCC199	A0A319CE63_9EURO	871.307	0	425/434 (97.9262672811%)	A0A319CE63	Branched-chain-amino-acid aminotransferase (EC 2.6.1.42)	BO82DRAFT_363375	Aspergillus uvarum CBS 121591	434	2.6.1.42	GO:0009082; GO:0052654; GO:0052655; GO:0052656	cellular organisms;Eukaryota;Opisthokonta;Fungi;Dikarya;Ascomycota;saccharomyceta;Pezizomycotina;leotiomyceta;Eurotiomycetes;Eurotiomycetidae;Eurotiales (green and blue molds);Aspergillaceae;Aspergillus;Aspergillus uvarum;Aspergillus uvarum CBS 121591	PF01063;	IPR001544;IPR018300;IPR036038;IPR005786;IPR033939;	PS00770;
BCC199	acu00885_1_BCC199	A0A319CHW7_9EURO	517.694	0	270/298 (90.6040268456%)	A0A319CHW7	UbiE/COQ5 family methyltransferase	BO82DRAFT_40081	Aspergillus uvarum CBS 121591	290		GO:0008168; GO:0032259	cellular organisms;Eukaryota;Opisthokonta;Fungi;Dikarya;Ascomycota;saccharomyceta;Pezizomycotina;leotiomyceta;Eurotiomycetes;Eurotiomycetidae;Eurotiales (green and blue molds);Aspergillaceae;Aspergillus;Aspergillus uvarum;Aspergillus uvarum CBS 121591	PF08241;	IPR013216;IPR029063;
BCC199	acu00886_1_BCC199	A0A2V5H0K6_9EURO	741.88	0	438/507 (86.3905325444%)	A0A2V5H0K6	N-terminal nucleophile aminohydrolase (Fragment)	BO99DRAFT_447019	Aspergillus violaceofuscus CBS 115571	502		GO:0016787	cellular organisms;Eukaryota;Opisthokonta;Fungi;Dikarya;Ascomycota;saccharomyceta;Pezizomycotina;leotiomyceta;Eurotiomycetes;Eurotiomycetidae;Eurotiales (green and blue molds);Aspergillaceae;Aspergillus;Aspergillus violaceofuscus;Aspergillus violaceofuscus CBS 115571	PF01112;	IPR029055;IPR000246;
BCC199	acu00887_1_BCC199	A0A319CH35_9EURO	481.1	1.18803e-170	240/243 (98.7654320988%)	A0A319CH35	Uncharacterized protein	BO82DRAFT_275693	Aspergillus uvarum CBS 121591	243		GO:0016021	cellular organisms;Eukaryota;Opisthokonta;Fungi;Dikarya;Ascomycota;saccharomyceta;Pezizomycotina;leotiomyceta;Eurotiomycetes;Eurotiomycetidae;Eurotiales (green and blue molds);Aspergillaceae;Aspergillus;Aspergillus uvarum;Aspergillus uvarum CBS 121591
BCC199	acu00887_2_BCC199	A0A1L9WTV0_ASPAC	433.721	2.83117e-152	219/226 (96.9026548673%)	A0A1L9WTV0	Uncharacterized protein	ASPACDRAFT_60409	Aspergillus aculeatus ATCC 16872	242		GO:0016021	cellular organisms;Eukaryota;Opisthokonta;Fungi;Dikarya;Ascomycota;saccharomyceta;Pezizomycotina;leotiomyceta;Eurotiomycetes;Eurotiomycetidae;Eurotiales (green and blue molds);Aspergillaceae;Aspergillus;Aspergillus aculeatus;Aspergillus aculeatus ATCC 16872
BCC199	acu00888_1_BCC199	A0A2V5ILY0_9EURO	2922.88	0	1444/1483 (97.3701955496%)	A0A2V5ILY0	Mediator of RNA polymerase II transcription subunit 13 (Mediator complex subunit 13)	BP00DRAFT_151976	Aspergillus indologenus CBS 114.80	1483		GO:0003712; GO:0006357; GO:0016592	cellular organisms;Eukaryota;Opisthokonta;Fungi;Dikarya;Ascomycota;saccharomyceta;Pezizomycotina;leotiomyceta;Eurotiomycetes;Eurotiomycetidae;Eurotiales (green and blue molds);Aspergillaceae;Aspergillus;Aspergillus indologenus;Aspergillus indologenus CBS 114.80	PF06333;PF11597;PF18296;	IPR009401;IPR021643;IPR041285;
BCC199	acu00023_2_BCC199	A0A2V5HT17_9EURO	931.013	0	458/460 (99.5652173913%)	A0A2V5HT17	Mannan endo-1,6-alpha-mannosidase (EC 3.2.1.101)	BO99DRAFT_412550	Aspergillus violaceofuscus CBS 115571	460	3.2.1.101	GO:0008496; GO:0016021; GO:0016052	cellular organisms;Eukaryota;Opisthokonta;Fungi;Dikarya;Ascomycota;saccharomyceta;Pezizomycotina;leotiomyceta;Eurotiomycetes;Eurotiomycetidae;Eurotiales (green and blue molds);Aspergillaceae;Aspergillus;Aspergillus violaceofuscus;Aspergillus violaceofuscus CBS 115571	PF03663;	IPR008928;IPR005198;IPR014480;
BCC199	acu00024_2_BCC199	A0A2V5HXJ3_9EURO	1672.14	0	852/917 (92.9116684842%)	A0A2V5HXJ3	General amino acid permease	BO99DRAFT_390389	Aspergillus violaceofuscus CBS 115571	902		GO:0016021; GO:0055085	cellular organisms;Eukaryota;Opisthokonta;Fungi;Dikarya;Ascomycota;saccharomyceta;Pezizomycotina;leotiomyceta;Eurotiomycetes;Eurotiomycetidae;Eurotiales (green and blue molds);Aspergillaceae;Aspergillus;Aspergillus violaceofuscus;Aspergillus violaceofuscus CBS 115571	PF00324;PF00856;	IPR004841;IPR001214;	PS50280;
BCC199	acu00024_1_BCC199	A0A2V5GVD4_9EURO	1055.43	0	550/564 (97.5177304965%)	A0A2V5GVD4	Amino acid transporter	BO99DRAFT_436379	Aspergillus violaceofuscus CBS 115571	565		GO:0016021; GO:0022857	cellular organisms;Eukaryota;Opisthokonta;Fungi;Dikarya;Ascomycota;saccharomyceta;Pezizomycotina;leotiomyceta;Eurotiomycetes;Eurotiomycetidae;Eurotiales (green and blue molds);Aspergillaceae;Aspergillus;Aspergillus violaceofuscus;Aspergillus violaceofuscus CBS 115571	PF00324;	IPR004841;IPR002293;
BCC199	acu00024_4_BCC199	A0A1L9X240_ASPAC	932.554	0	478/554 (86.2815884477%)	A0A1L9X240	AA_permease domain-containing protein	ASPACDRAFT_25506	Aspergillus aculeatus ATCC 16872	554		GO:0006865; GO:0016021; GO:0022857	cellular organisms;Eukaryota;Opisthokonta;Fungi;Dikarya;Ascomycota;saccharomyceta;Pezizomycotina;leotiomyceta;Eurotiomycetes;Eurotiomycetidae;Eurotiales (green and blue molds);Aspergillaceae;Aspergillus;Aspergillus aculeatus;Aspergillus aculeatus ATCC 16872	PF00324;	IPR004841;IPR002293;IPR004840;	PS00218;
BCC199	acu00024_5_BCC199	A0A319CQ60_9EURO	586.645	0	309/329 (93.9209726444%)	A0A319CQ60	AAT family amino acid transporter	BO82DRAFT_425676	Aspergillus uvarum CBS 121591	550		GO:0016021; GO:0022857	cellular organisms;Eukaryota;Opisthokonta;Fungi;Dikarya;Ascomycota;saccharomyceta;Pezizomycotina;leotiomyceta;Eurotiomycetes;Eurotiomycetidae;Eurotiales (green and blue molds);Aspergillaceae;Aspergillus;Aspergillus uvarum;Aspergillus uvarum CBS 121591	PF00324;	IPR004841;IPR002293;
BCC199	acu00024_3_BCC199	A0A1L9WQ82_ASPAC	1106.66	0	550/563 (97.6909413854%)	A0A1L9WQ82	AA_permease domain-containing protein	ASPACDRAFT_61855	Aspergillus aculeatus ATCC 16872	563		GO:0016021; GO:0022857	cellular organisms;Eukaryota;Opisthokonta;Fungi;Dikarya;Ascomycota;saccharomyceta;Pezizomycotina;leotiomyceta;Eurotiomycetes;Eurotiomycetidae;Eurotiales (green and blue molds);Aspergillaceae;Aspergillus;Aspergillus aculeatus;Aspergillus aculeatus ATCC 16872	PF00324;	IPR004841;IPR002293;
BCC199	acu00025_2_BCC199	A0A1L9WEP9_ASPAC	297.36	1.94092e-98	170/176 (96.5909090909%)	A0A1L9WEP9	Uncharacterized protein	ASPACDRAFT_48757	Aspergillus aculeatus ATCC 16872	210			cellular organisms;Eukaryota;Opisthokonta;Fungi;Dikarya;Ascomycota;saccharomyceta;Pezizomycotina;leotiomyceta;Eurotiomycetes;Eurotiomycetidae;Eurotiales (green and blue molds);Aspergillaceae;Aspergillus;Aspergillus aculeatus;Aspergillus aculeatus ATCC 16872
BCC199	acu00025_3_BCC199	A0A1L9WEP9_ASPAC	241.891	2.38905e-77	129/132 (97.7272727273%)	A0A1L9WEP9	Uncharacterized protein	ASPACDRAFT_48757	Aspergillus aculeatus ATCC 16872	210			cellular organisms;Eukaryota;Opisthokonta;Fungi;Dikarya;Ascomycota;saccharomyceta;Pezizomycotina;leotiomyceta;Eurotiomycetes;Eurotiomycetidae;Eurotiales (green and blue molds);Aspergillaceae;Aspergillus;Aspergillus aculeatus;Aspergillus aculeatus ATCC 16872
BCC199	acu00025_1_BCC199	A0A1L9WEP9_ASPAC	296.975	8.33361e-99	170/176 (96.5909090909%)	A0A1L9WEP9	Uncharacterized protein	ASPACDRAFT_48757	Aspergillus aculeatus ATCC 16872	210			cellular organisms;Eukaryota;Opisthokonta;Fungi;Dikarya;Ascomycota;saccharomyceta;Pezizomycotina;leotiomyceta;Eurotiomycetes;Eurotiomycetidae;Eurotiales (green and blue molds);Aspergillaceae;Aspergillus;Aspergillus aculeatus;Aspergillus aculeatus ATCC 16872
BCC199	acu00025_4_BCC199	A0A1L9WEP9_ASPAC	296.975	8.33361e-99	170/176 (96.5909090909%)	A0A1L9WEP9	Uncharacterized protein	ASPACDRAFT_48757	Aspergillus aculeatus ATCC 16872	210			cellular organisms;Eukaryota;Opisthokonta;Fungi;Dikarya;Ascomycota;saccharomyceta;Pezizomycotina;leotiomyceta;Eurotiomycetes;Eurotiomycetidae;Eurotiales (green and blue molds);Aspergillaceae;Aspergillus;Aspergillus aculeatus;Aspergillus aculeatus ATCC 16872
BCC199	acu00026_4_BCC199	A0A2V5JEY6_9EURO	2754.16	0	1334/1356 (98.3775811209%)	A0A2V5JEY6	Uncharacterized protein	BP00DRAFT_454664	Aspergillus indologenus CBS 114.80	1356		GO:0005524; GO:0016021; GO:0016887; GO:0042626	cellular organisms;Eukaryota;Opisthokonta;Fungi;Dikarya;Ascomycota;saccharomyceta;Pezizomycotina;leotiomyceta;Eurotiomycetes;Eurotiomycetidae;Eurotiales (green and blue molds);Aspergillaceae;Aspergillus;Aspergillus indologenus;Aspergillus indologenus CBS 114.80	PF01061;PF00005;PF06422;	IPR003593;IPR013525;IPR003439;IPR017871;IPR034001;IPR034003;IPR027417;IPR010929;	PS00211;PS50893;
BCC199	acu00026_1_BCC199	A0A1L9WF62_ASPAC	2931.74	0	1410/1419 (99.3657505285%)	A0A1L9WF62	Uncharacterized protein	ASPACDRAFT_37252	Aspergillus aculeatus ATCC 16872	1419		GO:0005524; GO:0016021; GO:0016887; GO:0042626	cellular organisms;Eukaryota;Opisthokonta;Fungi;Dikarya;Ascomycota;saccharomyceta;Pezizomycotina;leotiomyceta;Eurotiomycetes;Eurotiomycetidae;Eurotiales (green and blue molds);Aspergillaceae;Aspergillus;Aspergillus aculeatus;Aspergillus aculeatus ATCC 16872	PF01061;PF00005;PF14510;PF06422;	IPR003593;IPR013525;IPR029481;IPR003439;IPR017871;IPR034001;IPR034003;IPR027417;IPR010929;	PS00211;PS50893;
BCC199	acu00026_2_BCC199	A0A1L9X4U2_ASPAC	2919.03	0	1434/1460 (98.2191780822%)	A0A1L9X4U2	Uncharacterized protein	ASPACDRAFT_1862837	Aspergillus aculeatus ATCC 16872	1458		GO:0005524; GO:0016021; GO:0016887; GO:0042626	cellular organisms;Eukaryota;Opisthokonta;Fungi;Dikarya;Ascomycota;saccharomyceta;Pezizomycotina;leotiomyceta;Eurotiomycetes;Eurotiomycetidae;Eurotiales (green and blue molds);Aspergillaceae;Aspergillus;Aspergillus aculeatus;Aspergillus aculeatus ATCC 16872	PF01061;PF00005;PF14510;PF06422;	IPR003593;IPR013525;IPR029481;IPR003439;IPR017871;IPR034001;IPR034003;IPR027417;IPR010929;	PS00211;PS50893;
BCC199	acu00026_3_BCC199	A0A2V5I928_9EURO	2941.75	0	1462/1501 (97.4017321785%)	A0A2V5I928	ABC transporter	BP00DRAFT_131734	Aspergillus indologenus CBS 114.80	1491		GO:0005524; GO:0016021; GO:0016887; GO:0042626	cellular organisms;Eukaryota;Opisthokonta;Fungi;Dikarya;Ascomycota;saccharomyceta;Pezizomycotina;leotiomyceta;Eurotiomycetes;Eurotiomycetidae;Eurotiales (green and blue molds);Aspergillaceae;Aspergillus;Aspergillus indologenus;Aspergillus indologenus CBS 114.80	PF01061;PF00005;PF14510;PF06422;	IPR003593;IPR013525;IPR029481;IPR003439;IPR017871;IPR034001;IPR034003;IPR027417;IPR010929;	PS00211;PS50893;
BCC199	acu00027_5_BCC199	A0A397G3Y3_9EURO	769.615	0	405/429 (94.4055944056%)	A0A397G3Y3	MFS domain-containing protein	CDV56_100684	Aspergillus thermomutatus	520		GO:0016021; GO:0055085	cellular organisms;Eukaryota;Opisthokonta;Fungi;Dikarya;Ascomycota;saccharomyceta;Pezizomycotina;leotiomyceta;Eurotiomycetes;Eurotiomycetidae;Eurotiales (green and blue molds);Aspergillaceae;Aspergillus;Aspergillus thermomutatus	PF07690;	IPR011701;IPR020846;IPR036259;	PS50850;
BCC199	acu00889_1_BCC199	A0A2V5H3C1_9EURO	733.406	0	351/354 (99.1525423729%)	A0A2V5H3C1	Alternative oxidase (EC 1.-.-.-)	BO99DRAFT_362142	Aspergillus violaceofuscus CBS 115571	354	1.-.-.-	GO:0009916; GO:0016021; GO:0046872; GO:0070469	cellular organisms;Eukaryota;Opisthokonta;Fungi;Dikarya;Ascomycota;saccharomyceta;Pezizomycotina;leotiomyceta;Eurotiomycetes;Eurotiomycetidae;Eurotiales (green and blue molds);Aspergillaceae;Aspergillus;Aspergillus violaceofuscus;Aspergillus violaceofuscus CBS 115571	PF01786;	IPR002680;IPR038659;
BCC199	acu00890_1_BCC199	A0A319DAQ3_9EURO	208.379	2.36225e-66	106/114 (92.9824561404%)	A0A319DAQ3	GFA domain-containing protein	BO82DRAFT_389684	Aspergillus uvarum CBS 121591	149		GO:0016846	cellular organisms;Eukaryota;Opisthokonta;Fungi;Dikarya;Ascomycota;saccharomyceta;Pezizomycotina;leotiomyceta;Eurotiomycetes;Eurotiomycetidae;Eurotiales (green and blue molds);Aspergillaceae;Aspergillus;Aspergillus uvarum;Aspergillus uvarum CBS 121591	PF04828;	IPR006913;IPR011057;
BCC199	acu00891_1_BCC199	A0A1L9X1G3_ASPAC	670.233	0	323/323 (100.0%)	A0A1L9X1G3	Uncharacterized protein	ASPACDRAFT_41025	Aspergillus aculeatus ATCC 16872	323			cellular organisms;Eukaryota;Opisthokonta;Fungi;Dikarya;Ascomycota;saccharomyceta;Pezizomycotina;leotiomyceta;Eurotiomycetes;Eurotiomycetidae;Eurotiales (green and blue molds);Aspergillaceae;Aspergillus;Aspergillus aculeatus;Aspergillus aculeatus ATCC 16872	PF11913;	IPR021838;
BCC199	acu00892_1_BCC199	A0A1L9WJI6_ASPAC	944.11	0	539/667 (80.8095952024%)	A0A1L9WJI6	CHAT domain-containing protein	ASPACDRAFT_1883063	Aspergillus aculeatus ATCC 16872	1179			cellular organisms;Eukaryota;Opisthokonta;Fungi;Dikarya;Ascomycota;saccharomyceta;Pezizomycotina;leotiomyceta;Eurotiomycetes;Eurotiomycetidae;Eurotiales (green and blue molds);Aspergillaceae;Aspergillus;Aspergillus aculeatus;Aspergillus aculeatus ATCC 16872	PF12770;	IPR024983;IPR011990;
BCC199	acu00893_1_BCC199	A0A395IA58_ASPHC	353.214	8.22181e-119	202/250 (80.8%)	A0A395IA58	Ankyrin	BO97DRAFT_440026	Aspergillus homomorphus (strain CBS 101889)	364			cellular organisms;Eukaryota;Opisthokonta;Fungi;Dikarya;Ascomycota;saccharomyceta;Pezizomycotina;leotiomyceta;Eurotiomycetes;Eurotiomycetidae;Eurotiales (green and blue molds);Aspergillaceae;Aspergillus;Aspergillus homomorphus;Aspergillus homomorphus (strain CBS 101889)	PF12796;	IPR002110;IPR020683;IPR036770;	PS50297;PS50088;
BCC199	acu00894_1_BCC199	A0A319CD24_9EURO	574.704	0	314/364 (86.2637362637%)	A0A319CD24	O-methyltransferase	BO82DRAFT_415920	Aspergillus uvarum CBS 121591	363		GO:0008168; GO:0032259	cellular organisms;Eukaryota;Opisthokonta;Fungi;Dikarya;Ascomycota;saccharomyceta;Pezizomycotina;leotiomyceta;Eurotiomycetes;Eurotiomycetidae;Eurotiales (green and blue molds);Aspergillaceae;Aspergillus;Aspergillus uvarum;Aspergillus uvarum CBS 121591	PF10042;	IPR019268;IPR036415;
BCC199	acu00895_1_BCC199	A0A2V5HAR9_9EURO	625.55	0	304/308 (98.7012987013%)	A0A2V5HAR9	Fungal fucose-specific lectin	BO99DRAFT_473915	Aspergillus violaceofuscus CBS 115571	308		GO:0030246	cellular organisms;Eukaryota;Opisthokonta;Fungi;Dikarya;Ascomycota;saccharomyceta;Pezizomycotina;leotiomyceta;Eurotiomycetes;Eurotiomycetidae;Eurotiales (green and blue molds);Aspergillaceae;Aspergillus;Aspergillus violaceofuscus;Aspergillus violaceofuscus CBS 115571	PF07938;	IPR012475;
BCC199	acu00896_1_BCC199	A0A1L9WQ05_ASPAC	1398.65	0	685/697 (98.2783357245%)	A0A1L9WQ05	Uncharacterized protein	ASPACDRAFT_53225	Aspergillus aculeatus ATCC 16872	697			cellular organisms;Eukaryota;Opisthokonta;Fungi;Dikarya;Ascomycota;saccharomyceta;Pezizomycotina;leotiomyceta;Eurotiomycetes;Eurotiomycetidae;Eurotiales (green and blue molds);Aspergillaceae;Aspergillus;Aspergillus aculeatus;Aspergillus aculeatus ATCC 16872	PF08238;	IPR006597;IPR011990;
BCC199	acu00897_1_BCC199	A0A2V5IM04_9EURO	218.394	4.30639e-64	116/123 (94.3089430894%)	A0A2V5IM04	Uncharacterized protein	BP00DRAFT_335509	Aspergillus indologenus CBS 114.80	990			cellular organisms;Eukaryota;Opisthokonta;Fungi;Dikarya;Ascomycota;saccharomyceta;Pezizomycotina;leotiomyceta;Eurotiomycetes;Eurotiomycetidae;Eurotiales (green and blue molds);Aspergillaceae;Aspergillus;Aspergillus indologenus;Aspergillus indologenus CBS 114.80	PF10214;	IPR019350;
BCC199	acu00898_1_BCC199	A0A319CIC5_9EURO	698.738	0	340/344 (98.8372093023%)	A0A319CIC5	Ubiquitin-like modifier-activating enzyme ATG7 (Autophagy-related protein 7)	BO82DRAFT_351742	Aspergillus uvarum CBS 121591	716		GO:0000407; GO:0006914; GO:0008641; GO:0015031	cellular organisms;Eukaryota;Opisthokonta;Fungi;Dikarya;Ascomycota;saccharomyceta;Pezizomycotina;leotiomyceta;Eurotiomycetes;Eurotiomycetidae;Eurotiales (green and blue molds);Aspergillaceae;Aspergillus;Aspergillus uvarum;Aspergillus uvarum CBS 121591	PF16420;PF00899;	IPR006285;IPR032197;IPR042522;IPR042523;IPR000594;IPR035985;
BCC199	acu00898_2_BCC199	A0A1L9WER6_ASPAC	716.072	0	352/360 (97.7777777778%)	A0A1L9WER6	Ubiquitin-like modifier-activating enzyme ATG7 (Autophagy-related protein 7)	ASPACDRAFT_82475	Aspergillus aculeatus ATCC 16872	716		GO:0000407; GO:0006914; GO:0008641; GO:0015031	cellular organisms;Eukaryota;Opisthokonta;Fungi;Dikarya;Ascomycota;saccharomyceta;Pezizomycotina;leotiomyceta;Eurotiomycetes;Eurotiomycetidae;Eurotiales (green and blue molds);Aspergillaceae;Aspergillus;Aspergillus aculeatus;Aspergillus aculeatus ATCC 16872	PF16420;PF00899;	IPR006285;IPR032197;IPR042522;IPR042523;IPR000594;IPR035985;
BCC199	acu00899_1_BCC199	A0A2V5I6U0_9EURO	1152.89	0	589/592 (99.4932432432%)	A0A2V5I6U0	Double-strand-break repair protein Rad21	BO99DRAFT_359494	Aspergillus violaceofuscus CBS 115571	592		GO:0007062; GO:0008278	cellular organisms;Eukaryota;Opisthokonta;Fungi;Dikarya;Ascomycota;saccharomyceta;Pezizomycotina;leotiomyceta;Eurotiomycetes;Eurotiomycetidae;Eurotiales (green and blue molds);Aspergillaceae;Aspergillus;Aspergillus violaceofuscus;Aspergillus violaceofuscus CBS 115571	PF04824;PF04825;	IPR039781;IPR006909;IPR006910;IPR023093;IPR036390;
BCC199	acu00900_1_BCC199	A0A1L9WUX7_ASPAC	573.933	0	285/297 (95.9595959596%)	A0A1L9WUX7	Abhydrolase_3 domain-containing protein	ASPACDRAFT_119879	Aspergillus aculeatus ATCC 16872	295		GO:0016787	cellular organisms;Eukaryota;Opisthokonta;Fungi;Dikarya;Ascomycota;saccharomyceta;Pezizomycotina;leotiomyceta;Eurotiomycetes;Eurotiomycetidae;Eurotiales (green and blue molds);Aspergillaceae;Aspergillus;Aspergillus aculeatus;Aspergillus aculeatus ATCC 16872	PF07859;	IPR029058;IPR013094;
BCC199	acu00901_1_BCC199	A0A319C0J4_ASPVC	427.172	4.1945e-142	312/476 (65.5462184874%)	A0A319C0J4	Uncharacterized protein	BO88DRAFT_486187	Aspergillus vadensis (strain CBS 113365 / IMI 142717 / IBT 24658)	478			cellular organisms;Eukaryota;Opisthokonta;Fungi;Dikarya;Ascomycota;saccharomyceta;Pezizomycotina;leotiomyceta;Eurotiomycetes;Eurotiomycetidae;Eurotiales (green and blue molds);Aspergillaceae;Aspergillus;Aspergillus vadensis;Aspergillus vadensis (strain CBS 113365 / IMI 142717 / IBT 24658)
BCC199	acu00902_1_BCC199	A0A2V5H5L4_9EURO	761.525	0	392/405 (96.7901234568%)	A0A2V5H5L4	Zn(2)-C6 fungal-type domain-containing protein	BO99DRAFT_443061	Aspergillus violaceofuscus CBS 115571	540		GO:0000981; GO:0005634; GO:0008270	cellular organisms;Eukaryota;Opisthokonta;Fungi;Dikarya;Ascomycota;saccharomyceta;Pezizomycotina;leotiomyceta;Eurotiomycetes;Eurotiomycetidae;Eurotiales (green and blue molds);Aspergillaceae;Aspergillus;Aspergillus violaceofuscus;Aspergillus violaceofuscus CBS 115571	PF11951;PF00172;	IPR021858;IPR001138;IPR036864;	PS00463;PS50048;
BCC199	acu00903_1_BCC199	A0A319C823_9EURO	919.842	0	458/480 (95.4166666667%)	A0A319C823	C6 zinc finger domain protein	BO82DRAFT_113143	Aspergillus uvarum CBS 121591	576		GO:0000981; GO:0003677; GO:0005634; GO:0006351; GO:0008270; GO:0016021	cellular organisms;Eukaryota;Opisthokonta;Fungi;Dikarya;Ascomycota;saccharomyceta;Pezizomycotina;leotiomyceta;Eurotiomycetes;Eurotiomycetidae;Eurotiales (green and blue molds);Aspergillaceae;Aspergillus;Aspergillus uvarum;Aspergillus uvarum CBS 121591	PF04082;PF00172;	IPR007219;IPR001138;IPR036864;	PS50048;
BCC199	acu00904_1_BCC199	A0A2V5H7H1_9EURO	826.239	0	404/414 (97.5845410628%)	A0A2V5H7H1	FAD/NAD(P)-binding domain-containing protein	BO99DRAFT_384644	Aspergillus violaceofuscus CBS 115571	414		GO:0016021; GO:0071949	cellular organisms;Eukaryota;Opisthokonta;Fungi;Dikarya;Ascomycota;saccharomyceta;Pezizomycotina;leotiomyceta;Eurotiomycetes;Eurotiomycetidae;Eurotiales (green and blue molds);Aspergillaceae;Aspergillus;Aspergillus violaceofuscus;Aspergillus violaceofuscus CBS 115571	PF01494;	IPR002938;IPR036188;
BCC199	acu00905_1_BCC199	A0A2V5HZA5_9EURO	1649.41	0	972/990 (98.1818181818%)	A0A2V5HZA5	AAA domain-containing protein	BP00DRAFT_418870	Aspergillus indologenus CBS 114.80	988		GO:0005524	cellular organisms;Eukaryota;Opisthokonta;Fungi;Dikarya;Ascomycota;saccharomyceta;Pezizomycotina;leotiomyceta;Eurotiomycetes;Eurotiomycetidae;Eurotiales (green and blue molds);Aspergillaceae;Aspergillus;Aspergillus indologenus;Aspergillus indologenus CBS 114.80	PF00004;	IPR003593;IPR003959;IPR027417;
BCC199	acu00906_1_BCC199	A0A319C492_9EURO	895.96	0	445/458 (97.1615720524%)	A0A319C492	Cytochrome P450	BO82DRAFT_367543	Aspergillus uvarum CBS 121591	510		GO:0004497; GO:0005506; GO:0016021; GO:0016705; GO:0020037	cellular organisms;Eukaryota;Opisthokonta;Fungi;Dikarya;Ascomycota;saccharomyceta;Pezizomycotina;leotiomyceta;Eurotiomycetes;Eurotiomycetidae;Eurotiales (green and blue molds);Aspergillaceae;Aspergillus;Aspergillus uvarum;Aspergillus uvarum CBS 121591	PF00067;	IPR001128;IPR017972;IPR002401;IPR036396;	PS00086;
BCC199	acu00907_1_BCC199	A0A2V5H3N5_9EURO	888.256	0	495/573 (86.387434555%)	A0A2V5H3N5	Zn(2)-C6 fungal-type domain-containing protein	BO99DRAFT_445533	Aspergillus violaceofuscus CBS 115571	671		GO:0000981; GO:0003677; GO:0005634; GO:0006351; GO:0008270	cellular organisms;Eukaryota;Opisthokonta;Fungi;Dikarya;Ascomycota;saccharomyceta;Pezizomycotina;leotiomyceta;Eurotiomycetes;Eurotiomycetidae;Eurotiales (green and blue molds);Aspergillaceae;Aspergillus;Aspergillus violaceofuscus;Aspergillus violaceofuscus CBS 115571	PF04082;PF00172;	IPR007219;IPR001138;IPR036864;	PS50048;
BCC199	acu00908_1_BCC199	A0A319C465_9EURO	706.442	0	356/381 (93.43832021%)	A0A319C465	Uncharacterized protein	BO82DRAFT_421483	Aspergillus uvarum CBS 121591	400			cellular organisms;Eukaryota;Opisthokonta;Fungi;Dikarya;Ascomycota;saccharomyceta;Pezizomycotina;leotiomyceta;Eurotiomycetes;Eurotiomycetidae;Eurotiales (green and blue molds);Aspergillaceae;Aspergillus;Aspergillus uvarum;Aspergillus uvarum CBS 121591		IPR036291;
BCC199	acu00909_1_BCC199	A0A319CIW4_9EURO	913.294	0	476/486 (97.9423868313%)	A0A319CIW4	FAD-binding domain-containing protein	BO82DRAFT_153423	Aspergillus uvarum CBS 121591	486		GO:0016491; GO:0071949	cellular organisms;Eukaryota;Opisthokonta;Fungi;Dikarya;Ascomycota;saccharomyceta;Pezizomycotina;leotiomyceta;Eurotiomycetes;Eurotiomycetidae;Eurotiales (green and blue molds);Aspergillaceae;Aspergillus;Aspergillus uvarum;Aspergillus uvarum CBS 121591	PF08031;PF01565;	IPR012951;IPR016166;IPR036318;IPR016167;IPR016169;IPR006094;	PS51387;
BCC199	acu00910_1_BCC199	A0A2V5GXQ5_9EURO	727.628	0	372/385 (96.6233766234%)	A0A2V5GXQ5	Uncharacterized protein	BO99DRAFT_405253	Aspergillus violaceofuscus CBS 115571	385		GO:0016021	cellular organisms;Eukaryota;Opisthokonta;Fungi;Dikarya;Ascomycota;saccharomyceta;Pezizomycotina;leotiomyceta;Eurotiomycetes;Eurotiomycetidae;Eurotiales (green and blue molds);Aspergillaceae;Aspergillus;Aspergillus violaceofuscus;Aspergillus violaceofuscus CBS 115571
BCC199	acu00911_1_BCC199	A0A2V5GYL2_9EURO	620.542	0	305/313 (97.4440894569%)	A0A2V5GYL2	Amidohydrolase 2	BO99DRAFT_340550	Aspergillus violaceofuscus CBS 115571	313		GO:0016787	cellular organisms;Eukaryota;Opisthokonta;Fungi;Dikarya;Ascomycota;saccharomyceta;Pezizomycotina;leotiomyceta;Eurotiomycetes;Eurotiomycetidae;Eurotiales (green and blue molds);Aspergillaceae;Aspergillus;Aspergillus violaceofuscus;Aspergillus violaceofuscus CBS 115571	PF04909;	IPR006680;IPR032466;
BCC199	acu00912_1_BCC199	A0A2V5H5X2_9EURO	1065.83	0	536/546 (98.1684981685%)	A0A2V5H5X2	General substrate transporter	BO99DRAFT_466268	Aspergillus violaceofuscus CBS 115571	553		GO:0016021; GO:0022857	cellular organisms;Eukaryota;Opisthokonta;Fungi;Dikarya;Ascomycota;saccharomyceta;Pezizomycotina;leotiomyceta;Eurotiomycetes;Eurotiomycetidae;Eurotiales (green and blue molds);Aspergillaceae;Aspergillus;Aspergillus violaceofuscus;Aspergillus violaceofuscus CBS 115571	PF00083;	IPR020846;IPR005828;IPR036259;IPR003663;IPR005829;	PS50850;PS00217;
BCC199	acu00918_1_BCC199	A0A2V5J6H8_9EURO	937.947	0	478/495 (96.5656565657%)	A0A2V5J6H8	Putative phospholipase (EC 3.1.1.47)	BP00DRAFT_427009	Aspergillus indologenus CBS 114.80	504	3.1.1.47	GO:0003847; GO:0016021; GO:0016042	cellular organisms;Eukaryota;Opisthokonta;Fungi;Dikarya;Ascomycota;saccharomyceta;Pezizomycotina;leotiomyceta;Eurotiomycetes;Eurotiomycetidae;Eurotiales (green and blue molds);Aspergillaceae;Aspergillus;Aspergillus indologenus;Aspergillus indologenus CBS 114.80	PF03403;	IPR029058;IPR005065;IPR016715;
BCC199	acu00919_1_BCC199	A0A319CU88_9EURO	738.413	0	382/404 (94.5544554455%)	A0A319CU88	Uncharacterized protein	BO82DRAFT_353657	Aspergillus uvarum CBS 121591	404		GO:0016021	cellular organisms;Eukaryota;Opisthokonta;Fungi;Dikarya;Ascomycota;saccharomyceta;Pezizomycotina;leotiomyceta;Eurotiomycetes;Eurotiomycetidae;Eurotiales (green and blue molds);Aspergillaceae;Aspergillus;Aspergillus uvarum;Aspergillus uvarum CBS 121591
BCC199	acu00920_1_BCC199	A0A2V5GRY1_9EURO	338.961	4.25193e-114	171/182 (93.956043956%)	A0A2V5GRY1	Uncharacterized protein	BO99DRAFT_37679	Aspergillus violaceofuscus CBS 115571	239			cellular organisms;Eukaryota;Opisthokonta;Fungi;Dikarya;Ascomycota;saccharomyceta;Pezizomycotina;leotiomyceta;Eurotiomycetes;Eurotiomycetidae;Eurotiales (green and blue molds);Aspergillaceae;Aspergillus;Aspergillus violaceofuscus;Aspergillus violaceofuscus CBS 115571
BCC199	acu00921_1_BCC199	A0A2V5HZK5_9EURO	781.941	0	402/409 (98.2885085575%)	A0A2V5HZK5	Uncharacterized protein	BP00DRAFT_447901	Aspergillus indologenus CBS 114.80	409		GO:0016021	cellular organisms;Eukaryota;Opisthokonta;Fungi;Dikarya;Ascomycota;saccharomyceta;Pezizomycotina;leotiomyceta;Eurotiomycetes;Eurotiomycetidae;Eurotiales (green and blue molds);Aspergillaceae;Aspergillus;Aspergillus indologenus;Aspergillus indologenus CBS 114.80
BCC199	acu00922_1_BCC199	A0A2V5HPY3_9EURO	932.939	0	640/713 (89.7615708275%)	A0A2V5HPY3	Uncharacterized protein	BO99DRAFT_417210	Aspergillus violaceofuscus CBS 115571	711			cellular organisms;Eukaryota;Opisthokonta;Fungi;Dikarya;Ascomycota;saccharomyceta;Pezizomycotina;leotiomyceta;Eurotiomycetes;Eurotiomycetidae;Eurotiales (green and blue molds);Aspergillaceae;Aspergillus;Aspergillus violaceofuscus;Aspergillus violaceofuscus CBS 115571		IPR008979;
BCC199	acu00923_1_BCC199	A0A1L9WKK5_ASPAC	907.131	0	469/488 (96.106557377%)	A0A1L9WKK5	MFS domain-containing protein	ASPACDRAFT_34484	Aspergillus aculeatus ATCC 16872	479		GO:0016021; GO:0055085	cellular organisms;Eukaryota;Opisthokonta;Fungi;Dikarya;Ascomycota;saccharomyceta;Pezizomycotina;leotiomyceta;Eurotiomycetes;Eurotiomycetidae;Eurotiales (green and blue molds);Aspergillaceae;Aspergillus;Aspergillus aculeatus;Aspergillus aculeatus ATCC 16872	PF07690;	IPR011701;IPR020846;IPR036259;	PS50850;
BCC199	acu00924_1_BCC199	A0A2V5GXS3_9EURO	1145.57	0	571/586 (97.4402730375%)	A0A2V5GXS3	C6 zinc finger domain protein	BO99DRAFT_407091	Aspergillus violaceofuscus CBS 115571	583		GO:0000981; GO:0005634; GO:0008270	cellular organisms;Eukaryota;Opisthokonta;Fungi;Dikarya;Ascomycota;saccharomyceta;Pezizomycotina;leotiomyceta;Eurotiomycetes;Eurotiomycetidae;Eurotiales (green and blue molds);Aspergillaceae;Aspergillus;Aspergillus violaceofuscus;Aspergillus violaceofuscus CBS 115571	PF00172;	IPR001138;IPR036864;	PS00463;PS50048;
BCC199	acu00925_1_BCC199	A0A2V5I6U5_9EURO	900.968	0	460/474 (97.0464135021%)	A0A2V5I6U5	Putative aldehyde dehydrogenase	BP00DRAFT_478108	Aspergillus indologenus CBS 114.80	474		GO:0016620	cellular organisms;Eukaryota;Opisthokonta;Fungi;Dikarya;Ascomycota;saccharomyceta;Pezizomycotina;leotiomyceta;Eurotiomycetes;Eurotiomycetidae;Eurotiales (green and blue molds);Aspergillaceae;Aspergillus;Aspergillus indologenus;Aspergillus indologenus CBS 114.80	PF00171;	IPR016161;IPR016163;IPR029510;IPR016162;IPR015590;	PS00687;
BCC199	acu00926_1_BCC199	A0A2V5GT04_9EURO	1141.72	0	562/579 (97.0639032815%)	A0A2V5GT04	Uncharacterized protein	BO99DRAFT_447261	Aspergillus violaceofuscus CBS 115571	611		GO:0016021	cellular organisms;Eukaryota;Opisthokonta;Fungi;Dikarya;Ascomycota;saccharomyceta;Pezizomycotina;leotiomyceta;Eurotiomycetes;Eurotiomycetidae;Eurotiales (green and blue molds);Aspergillaceae;Aspergillus;Aspergillus violaceofuscus;Aspergillus violaceofuscus CBS 115571	PF14269;	IPR039535;IPR011047;
BCC199	acu00927_1_BCC199	A0A319C9B2_9EURO	1009.21	0	489/493 (99.1886409736%)	A0A319C9B2	Phosphoglycerate mutase-like protein	BO82DRAFT_413562	Aspergillus uvarum CBS 121591	493		GO:0016791	cellular organisms;Eukaryota;Opisthokonta;Fungi;Dikarya;Ascomycota;saccharomyceta;Pezizomycotina;leotiomyceta;Eurotiomycetes;Eurotiomycetidae;Eurotiales (green and blue molds);Aspergillaceae;Aspergillus;Aspergillus uvarum;Aspergillus uvarum CBS 121591	PF00328;	IPR033379;IPR000560;IPR029033;IPR016274;	PS00616;
BCC199	acu00928_1_BCC199	A0A319CGG1_9EURO	549.666	8.46968e-177	397/471 (84.2887473461%)	A0A319CGG1	Uncharacterized protein	BO82DRAFT_391549	Aspergillus uvarum CBS 121591	946			cellular organisms;Eukaryota;Opisthokonta;Fungi;Dikarya;Ascomycota;saccharomyceta;Pezizomycotina;leotiomyceta;Eurotiomycetes;Eurotiomycetidae;Eurotiales (green and blue molds);Aspergillaceae;Aspergillus;Aspergillus uvarum;Aspergillus uvarum CBS 121591
BCC199	acu00929_1_BCC199	A0A2V5HPX2_9EURO	335.495	2.46124e-113	220/239 (92.050209205%)	A0A2V5HPX2	WSC domain-containing protein	BO99DRAFT_447256	Aspergillus violaceofuscus CBS 115571	237			cellular organisms;Eukaryota;Opisthokonta;Fungi;Dikarya;Ascomycota;saccharomyceta;Pezizomycotina;leotiomyceta;Eurotiomycetes;Eurotiomycetidae;Eurotiales (green and blue molds);Aspergillaceae;Aspergillus;Aspergillus violaceofuscus;Aspergillus violaceofuscus CBS 115571	PF01822;	IPR002889;	PS51212;
BCC199	acu00930_1_BCC199	A0A319CFC8_9EURO	662.529	0	333/346 (96.2427745665%)	A0A319CFC8	Dimeric dihydrodiol dehydrogenase	BO82DRAFT_413579	Aspergillus uvarum CBS 121591	360		GO:0016491	cellular organisms;Eukaryota;Opisthokonta;Fungi;Dikarya;Ascomycota;saccharomyceta;Pezizomycotina;leotiomyceta;Eurotiomycetes;Eurotiomycetidae;Eurotiales (green and blue molds);Aspergillaceae;Aspergillus;Aspergillus uvarum;Aspergillus uvarum CBS 121591	PF01408;	IPR036291;IPR000683;
BCC199	acu00931_1_BCC199	A0A2V5I1G1_9EURO	621.698	0	337/384 (87.7604166667%)	A0A2V5I1G1	Uncharacterized protein	BP00DRAFT_496272	Aspergillus indologenus CBS 114.80	460			cellular organisms;Eukaryota;Opisthokonta;Fungi;Dikarya;Ascomycota;saccharomyceta;Pezizomycotina;leotiomyceta;Eurotiomycetes;Eurotiomycetidae;Eurotiales (green and blue molds);Aspergillaceae;Aspergillus;Aspergillus indologenus;Aspergillus indologenus CBS 114.80
BCC199	acu00932_1_BCC199	A0A319CUB1_9EURO	687.952	0	352/357 (98.5994397759%)	A0A319CUB1	Putative short chain dehydrogenase/reductase	BO82DRAFT_353670	Aspergillus uvarum CBS 121591	358		GO:0016491	cellular organisms;Eukaryota;Opisthokonta;Fungi;Dikarya;Ascomycota;saccharomyceta;Pezizomycotina;leotiomyceta;Eurotiomycetes;Eurotiomycetidae;Eurotiales (green and blue molds);Aspergillaceae;Aspergillus;Aspergillus uvarum;Aspergillus uvarum CBS 121591	PF00106;	IPR036291;IPR020904;IPR002347;	PS00061;
BCC199	acu00933_1_BCC199	A0A2V5GXF3_9EURO	428.713	1.26351e-150	213/222 (95.9459459459%)	A0A2V5GXF3	Uncharacterized protein	BO99DRAFT_395665	Aspergillus violaceofuscus CBS 115571	221			cellular organisms;Eukaryota;Opisthokonta;Fungi;Dikarya;Ascomycota;saccharomyceta;Pezizomycotina;leotiomyceta;Eurotiomycetes;Eurotiomycetidae;Eurotiales (green and blue molds);Aspergillaceae;Aspergillus;Aspergillus violaceofuscus;Aspergillus violaceofuscus CBS 115571		IPR014710;IPR011051;
BCC199	acu00934_1_BCC199	A0A1L9WKF6_ASPAC	1264.98	0	642/700 (91.7142857143%)	A0A1L9WKF6	Acyl-coenzyme A oxidase	ASPACDRAFT_125393	Aspergillus aculeatus ATCC 16872	700		GO:0003997; GO:0005777; GO:0006635; GO:0071949	cellular organisms;Eukaryota;Opisthokonta;Fungi;Dikarya;Ascomycota;saccharomyceta;Pezizomycotina;leotiomyceta;Eurotiomycetes;Eurotiomycetidae;Eurotiales (green and blue molds);Aspergillaceae;Aspergillus;Aspergillus aculeatus;Aspergillus aculeatus ATCC 16872	PF01756;PF02770;PF14749;	IPR029320;IPR006091;IPR012258;IPR002655;IPR036250;IPR037069;IPR009100;
BCC199	acu00935_1_BCC199	A0A1L9WKF8_ASPAC	724.546	0	363/384 (94.53125%)	A0A1L9WKF8	Uncharacterized protein	ASPACDRAFT_125390	Aspergillus aculeatus ATCC 16872	384			cellular organisms;Eukaryota;Opisthokonta;Fungi;Dikarya;Ascomycota;saccharomyceta;Pezizomycotina;leotiomyceta;Eurotiomycetes;Eurotiomycetidae;Eurotiales (green and blue molds);Aspergillaceae;Aspergillus;Aspergillus aculeatus;Aspergillus aculeatus ATCC 16872		IPR008949;
BCC199	acu00936_1_BCC199	A0A2V5I1K0_9EURO	1275	0	621/632 (98.2594936709%)	A0A2V5I1K0	Hydrolase	BP00DRAFT_416850	Aspergillus indologenus CBS 114.80	632		GO:0004553; GO:0005975	cellular organisms;Eukaryota;Opisthokonta;Fungi;Dikarya;Ascomycota;saccharomyceta;Pezizomycotina;leotiomyceta;Eurotiomycetes;Eurotiomycetidae;Eurotiales (green and blue molds);Aspergillaceae;Aspergillus;Aspergillus indologenus;Aspergillus indologenus CBS 114.80	PF00703;PF02836;PF02837;	IPR036156;IPR008979;IPR006103;IPR006102;IPR006104;IPR017853;IPR013783;
BCC199	acu00937_1_BCC199	A0A2V5I7C8_9EURO	2531.13	0	1261/1296 (97.299382716%)	A0A2V5I7C8	Uncharacterized protein	BP00DRAFT_416853	Aspergillus indologenus CBS 114.80	1286		GO:0016021	cellular organisms;Eukaryota;Opisthokonta;Fungi;Dikarya;Ascomycota;saccharomyceta;Pezizomycotina;leotiomyceta;Eurotiomycetes;Eurotiomycetidae;Eurotiales (green and blue molds);Aspergillaceae;Aspergillus;Aspergillus indologenus;Aspergillus indologenus CBS 114.80	PF11915;	IPR021840;
BCC199	acu00938_1_BCC199	A0A2V5HZT8_9EURO	994.956	0	489/490 (99.7959183673%)	A0A2V5HZT8	FAD-binding domain-containing protein	BO99DRAFT_452408	Aspergillus violaceofuscus CBS 115571	490		GO:0016491; GO:0071949	cellular organisms;Eukaryota;Opisthokonta;Fungi;Dikarya;Ascomycota;saccharomyceta;Pezizomycotina;leotiomyceta;Eurotiomycetes;Eurotiomycetidae;Eurotiales (green and blue molds);Aspergillaceae;Aspergillus;Aspergillus violaceofuscus;Aspergillus violaceofuscus CBS 115571	PF01565;	IPR016166;IPR036318;IPR016167;IPR016169;IPR006094;	PS51387;
BCC199	acu00939_1_BCC199	A0A2V5HDP9_9EURO	730.709	0	362/383 (94.5169712794%)	A0A2V5HDP9	Uncharacterized protein	BO99DRAFT_452413	Aspergillus violaceofuscus CBS 115571	383		GO:0016021	cellular organisms;Eukaryota;Opisthokonta;Fungi;Dikarya;Ascomycota;saccharomyceta;Pezizomycotina;leotiomyceta;Eurotiomycetes;Eurotiomycetidae;Eurotiales (green and blue molds);Aspergillaceae;Aspergillus;Aspergillus violaceofuscus;Aspergillus violaceofuscus CBS 115571
BCC199	acu00940_1_BCC199	A0A1L9WKG0_ASPAC	407.527	1.25316e-139	296/308 (96.1038961039%)	A0A1L9WKG0	Cutinase (EC 3.1.1.74)	ASPACDRAFT_63532	Aspergillus aculeatus ATCC 16872	305	3.1.1.74	GO:0005576; GO:0050525	cellular organisms;Eukaryota;Opisthokonta;Fungi;Dikarya;Ascomycota;saccharomyceta;Pezizomycotina;leotiomyceta;Eurotiomycetes;Eurotiomycetidae;Eurotiales (green and blue molds);Aspergillaceae;Aspergillus;Aspergillus aculeatus;Aspergillus aculeatus ATCC 16872	PF01083;	IPR029058;IPR000675;IPR011150;	PS00155;
BCC199	acu00941_1_BCC199	A0A2V5HZP9_9EURO	743.421	0	362/365 (99.1780821918%)	A0A2V5HZP9	Integral membrane protein (Fragment)	BP00DRAFT_374286	Aspergillus indologenus CBS 114.80	365		GO:0016021	cellular organisms;Eukaryota;Opisthokonta;Fungi;Dikarya;Ascomycota;saccharomyceta;Pezizomycotina;leotiomyceta;Eurotiomycetes;Eurotiomycetidae;Eurotiales (green and blue molds);Aspergillaceae;Aspergillus;Aspergillus indologenus;Aspergillus indologenus CBS 114.80
BCC199	acu00942_1_BCC199	A0A2V5HIP9_9EURO	1178.31	0	569/573 (99.3019197208%)	A0A2V5HIP9	FAD/FMN-containing dehydrogenase	BO99DRAFT_354830	Aspergillus violaceofuscus CBS 115571	573		GO:0016491; GO:0071949	cellular organisms;Eukaryota;Opisthokonta;Fungi;Dikarya;Ascomycota;saccharomyceta;Pezizomycotina;leotiomyceta;Eurotiomycetes;Eurotiomycetidae;Eurotiales (green and blue molds);Aspergillaceae;Aspergillus;Aspergillus violaceofuscus;Aspergillus violaceofuscus CBS 115571	PF08031;PF01565;	IPR012951;IPR016166;IPR036318;IPR006094;	PS51387;
BCC199	acu00943_1_BCC199	A0A319C9G2_9EURO	563.533	0	277/278 (99.6402877698%)	A0A319C9G2	Putative glycosyl hydrolase, family 43 (Fragment)	BO82DRAFT_308598	Aspergillus uvarum CBS 121591	278		GO:0004553; GO:0005975	cellular organisms;Eukaryota;Opisthokonta;Fungi;Dikarya;Ascomycota;saccharomyceta;Pezizomycotina;leotiomyceta;Eurotiomycetes;Eurotiomycetidae;Eurotiales (green and blue molds);Aspergillaceae;Aspergillus;Aspergillus uvarum;Aspergillus uvarum CBS 121591	PF04616;	IPR006710;IPR023296;
BCC199	acu00944_1_BCC199	A0A2V5HBR5_9EURO	1172.53	0	589/597 (98.6599664992%)	A0A2V5HBR5	Putative transporter	BO99DRAFT_354837	Aspergillus violaceofuscus CBS 115571	597		GO:0016021; GO:0055085	cellular organisms;Eukaryota;Opisthokonta;Fungi;Dikarya;Ascomycota;saccharomyceta;Pezizomycotina;leotiomyceta;Eurotiomycetes;Eurotiomycetidae;Eurotiales (green and blue molds);Aspergillaceae;Aspergillus;Aspergillus violaceofuscus;Aspergillus violaceofuscus CBS 115571	PF07690;	IPR011701;IPR036259;IPR001411;
BCC199	acu00945_1_BCC199	A0A2V5HZR2_9EURO	763.451	0	418/504 (82.9365079365%)	A0A2V5HZR2	Uncharacterized protein	BP00DRAFT_447950	Aspergillus indologenus CBS 114.80	500			cellular organisms;Eukaryota;Opisthokonta;Fungi;Dikarya;Ascomycota;saccharomyceta;Pezizomycotina;leotiomyceta;Eurotiomycetes;Eurotiomycetidae;Eurotiales (green and blue molds);Aspergillaceae;Aspergillus;Aspergillus indologenus;Aspergillus indologenus CBS 114.80
BCC199	acu00946_1_BCC199	A0A1L9WKF9_ASPAC	754.977	0	377/386 (97.6683937824%)	A0A1L9WKF9	Uncharacterized protein	ASPACDRAFT_63549	Aspergillus aculeatus ATCC 16872	386			cellular organisms;Eukaryota;Opisthokonta;Fungi;Dikarya;Ascomycota;saccharomyceta;Pezizomycotina;leotiomyceta;Eurotiomycetes;Eurotiomycetidae;Eurotiales (green and blue molds);Aspergillaceae;Aspergillus;Aspergillus aculeatus;Aspergillus aculeatus ATCC 16872	PF10282;	IPR019405;IPR015943;
BCC199	acu00947_1_BCC199	A0A2V5HBP2_9EURO	1266.52	0	659/713 (92.4263674614%)	A0A2V5HBP2	Zn(2)-C6 fungal-type domain-containing protein	BO99DRAFT_354810	Aspergillus violaceofuscus CBS 115571	856		GO:0000981; GO:0003677; GO:0005634; GO:0006351; GO:0008270	cellular organisms;Eukaryota;Opisthokonta;Fungi;Dikarya;Ascomycota;saccharomyceta;Pezizomycotina;leotiomyceta;Eurotiomycetes;Eurotiomycetidae;Eurotiales (green and blue molds);Aspergillaceae;Aspergillus;Aspergillus violaceofuscus;Aspergillus violaceofuscus CBS 115571	PF04082;PF00172;	IPR007219;IPR001138;IPR036864;	PS00463;PS50048;
BCC199	acu00948_1_BCC199	A0A2V5I4D9_9EURO	738.799	0	362/364 (99.4505494505%)	A0A2V5I4D9	NAD binding Rossmann fold oxidoreductase	BP00DRAFT_478193	Aspergillus indologenus CBS 114.80	364		GO:0016491	cellular organisms;Eukaryota;Opisthokonta;Fungi;Dikarya;Ascomycota;saccharomyceta;Pezizomycotina;leotiomyceta;Eurotiomycetes;Eurotiomycetidae;Eurotiales (green and blue molds);Aspergillaceae;Aspergillus;Aspergillus indologenus;Aspergillus indologenus CBS 114.80	PF01408;PF02894;	IPR036291;IPR000683;IPR004104;
BCC199	acu00949_1_BCC199	A0A2V5I1I1_9EURO	291.582	8.36278e-98	153/162 (94.4444444444%)	A0A2V5I1I1	Uncharacterized protein	BP00DRAFT_221526	Aspergillus indologenus CBS 114.80	182			cellular organisms;Eukaryota;Opisthokonta;Fungi;Dikarya;Ascomycota;saccharomyceta;Pezizomycotina;leotiomyceta;Eurotiomycetes;Eurotiomycetidae;Eurotiales (green and blue molds);Aspergillaceae;Aspergillus;Aspergillus indologenus;Aspergillus indologenus CBS 114.80		IPR032710;
BCC199	acu00950_1_BCC199	A0A2V5HH10_9EURO	2534.21	0	1258/1276 (98.5893416928%)	A0A2V5HH10	Acetyl-CoA synthetase-like protein	BO99DRAFT_51062	Aspergillus violaceofuscus CBS 115571	1276		GO:0003824; GO:0031177	cellular organisms;Eukaryota;Opisthokonta;Fungi;Dikarya;Ascomycota;saccharomyceta;Pezizomycotina;leotiomyceta;Eurotiomycetes;Eurotiomycetidae;Eurotiales (green and blue molds);Aspergillaceae;Aspergillus;Aspergillus violaceofuscus;Aspergillus violaceofuscus CBS 115571	PF00106;PF00501;PF07993;PF00550;	IPR036736;IPR020845;IPR000873;IPR042099;IPR013120;IPR036291;IPR020806;IPR009081;IPR006162;IPR002347;IPR010080;	PS00455;PS50075;PS00012;
BCC199	acu00951_1_BCC199	A0A2V5HZN7_9EURO	701.434	0	349/361 (96.675900277%)	A0A2V5HZN7	Uncharacterized protein	BP00DRAFT_347400	Aspergillus indologenus CBS 114.80	500		GO:0000981; GO:0005634; GO:0008270	cellular organisms;Eukaryota;Opisthokonta;Fungi;Dikarya;Ascomycota;saccharomyceta;Pezizomycotina;leotiomyceta;Eurotiomycetes;Eurotiomycetidae;Eurotiales (green and blue molds);Aspergillaceae;Aspergillus;Aspergillus indologenus;Aspergillus indologenus CBS 114.80	PF11951;PF00172;	IPR021858;IPR001138;IPR036864;	PS00463;PS50048;
BCC199	acu00952_1_BCC199	A0A2V5HZQ0_9EURO	605.905	0	300/317 (94.6372239748%)	A0A2V5HZQ0	Putative NAD dependent epimerase/dehydratase	BO99DRAFT_327186	Aspergillus violaceofuscus CBS 115571	326			cellular organisms;Eukaryota;Opisthokonta;Fungi;Dikarya;Ascomycota;saccharomyceta;Pezizomycotina;leotiomyceta;Eurotiomycetes;Eurotiomycetidae;Eurotiales (green and blue molds);Aspergillaceae;Aspergillus;Aspergillus violaceofuscus;Aspergillus violaceofuscus CBS 115571	PF05368;	IPR036291;IPR008030;
BCC199	acu00953_1_BCC199	A0A2V5J6J6_9EURO	197.208	5.17419e-63	107/109 (98.1651376147%)	A0A2V5J6J6	Uncharacterized protein	BP00DRAFT_447930	Aspergillus indologenus CBS 114.80	109			cellular organisms;Eukaryota;Opisthokonta;Fungi;Dikarya;Ascomycota;saccharomyceta;Pezizomycotina;leotiomyceta;Eurotiomycetes;Eurotiomycetidae;Eurotiales (green and blue molds);Aspergillaceae;Aspergillus;Aspergillus indologenus;Aspergillus indologenus CBS 114.80
BCC199	acu00954_1_BCC199	A0A319CDB7_9EURO	1885.15	0	988/1104 (89.4927536232%)	A0A319CDB7	F-box domain-containing protein	BO82DRAFT_431670	Aspergillus uvarum CBS 121591	1101			cellular organisms;Eukaryota;Opisthokonta;Fungi;Dikarya;Ascomycota;saccharomyceta;Pezizomycotina;leotiomyceta;Eurotiomycetes;Eurotiomycetidae;Eurotiales (green and blue molds);Aspergillaceae;Aspergillus;Aspergillus uvarum;Aspergillus uvarum CBS 121591		IPR036047;IPR001810;	PS50181;
BCC199	acu00955_1_BCC199	A0A2V5I4D1_9EURO	844.343	0	416/419 (99.2840095465%)	A0A2V5I4D1	Uncharacterized protein	BP00DRAFT_399702	Aspergillus indologenus CBS 114.80	419		GO:0016021	cellular organisms;Eukaryota;Opisthokonta;Fungi;Dikarya;Ascomycota;saccharomyceta;Pezizomycotina;leotiomyceta;Eurotiomycetes;Eurotiomycetidae;Eurotiales (green and blue molds);Aspergillaceae;Aspergillus;Aspergillus indologenus;Aspergillus indologenus CBS 114.80
BCC199	acu00956_1_BCC199	A0A2V5GZW3_9EURO	1196.03	0	583/584 (99.8287671233%)	A0A2V5GZW3	Amidase family protein	BO99DRAFT_447244	Aspergillus violaceofuscus CBS 115571	584			cellular organisms;Eukaryota;Opisthokonta;Fungi;Dikarya;Ascomycota;saccharomyceta;Pezizomycotina;leotiomyceta;Eurotiomycetes;Eurotiomycetidae;Eurotiales (green and blue molds);Aspergillaceae;Aspergillus;Aspergillus violaceofuscus;Aspergillus violaceofuscus CBS 115571	PF01425;	IPR023631;IPR036928;
BCC199	acu00957_1_BCC199	A0A2V5IN40_9EURO	1234.94	0	601/601 (100.0%)	A0A2V5IN40	Phosphate transporter	BP00DRAFT_374246	Aspergillus indologenus CBS 114.80	601		GO:0005315; GO:0006817; GO:0016021	cellular organisms;Eukaryota;Opisthokonta;Fungi;Dikarya;Ascomycota;saccharomyceta;Pezizomycotina;leotiomyceta;Eurotiomycetes;Eurotiomycetidae;Eurotiales (green and blue molds);Aspergillaceae;Aspergillus;Aspergillus indologenus;Aspergillus indologenus CBS 114.80	PF01384;	IPR001204;
BCC199	acu00958_1_BCC199	A0A319CB17_9EURO	1018.84	0	509/518 (98.2625482625%)	A0A319CB17	Cytochrome P450	BO82DRAFT_61803	Aspergillus uvarum CBS 121591	519		GO:0005506; GO:0016021; GO:0016705; GO:0020037	cellular organisms;Eukaryota;Opisthokonta;Fungi;Dikarya;Ascomycota;saccharomyceta;Pezizomycotina;leotiomyceta;Eurotiomycetes;Eurotiomycetidae;Eurotiales (green and blue molds);Aspergillaceae;Aspergillus;Aspergillus uvarum;Aspergillus uvarum CBS 121591	PF00067;	IPR001128;IPR002401;IPR036396;
BCC199	acu00959_1_BCC199	A0A2V5GRW2_9EURO	370.548	3.24645e-128	202/205 (98.5365853659%)	A0A2V5GRW2	Uncharacterized protein	BO99DRAFT_407082	Aspergillus violaceofuscus CBS 115571	205			cellular organisms;Eukaryota;Opisthokonta;Fungi;Dikarya;Ascomycota;saccharomyceta;Pezizomycotina;leotiomyceta;Eurotiomycetes;Eurotiomycetidae;Eurotiales (green and blue molds);Aspergillaceae;Aspergillus;Aspergillus violaceofuscus;Aspergillus violaceofuscus CBS 115571
BCC199	acu00960_1_BCC199	A0A319CDW5_9EURO	1289.25	0	631/649 (97.2265023112%)	A0A319CDW5	Putative DNA photolyase	BO82DRAFT_61773	Aspergillus uvarum CBS 121591	653		GO:0016829	cellular organisms;Eukaryota;Opisthokonta;Fungi;Dikarya;Ascomycota;saccharomyceta;Pezizomycotina;leotiomyceta;Eurotiomycetes;Eurotiomycetidae;Eurotiales (green and blue molds);Aspergillaceae;Aspergillus;Aspergillus uvarum;Aspergillus uvarum CBS 121591	PF00875;PF03441;	IPR036134;IPR036155;IPR005101;IPR006050;IPR014729;	PS51645;
BCC199	acu00961_1_BCC199	A0A2V5IBP2_9EURO	172.555	8.78336e-54	90/104 (86.5384615385%)	A0A2V5IBP2	Uncharacterized protein	BP00DRAFT_423195	Aspergillus indologenus CBS 114.80	104			cellular organisms;Eukaryota;Opisthokonta;Fungi;Dikarya;Ascomycota;saccharomyceta;Pezizomycotina;leotiomyceta;Eurotiomycetes;Eurotiomycetidae;Eurotiales (green and blue molds);Aspergillaceae;Aspergillus;Aspergillus indologenus;Aspergillus indologenus CBS 114.80
BCC199	acu00962_1_BCC199	A0A2V5HIR9_9EURO	310.842	2.44063e-100	176/223 (78.9237668161%)	A0A2V5HIR9	Kinesin-like protein	BO99DRAFT_471779	Aspergillus violaceofuscus CBS 115571	489		GO:0003777; GO:0005524; GO:0005874; GO:0007018; GO:0008017	cellular organisms;Eukaryota;Opisthokonta;Fungi;Dikarya;Ascomycota;saccharomyceta;Pezizomycotina;leotiomyceta;Eurotiomycetes;Eurotiomycetidae;Eurotiales (green and blue molds);Aspergillaceae;Aspergillus;Aspergillus violaceofuscus;Aspergillus violaceofuscus CBS 115571	PF00225;	IPR027640;IPR019821;IPR001752;IPR036961;IPR027417;	PS00411;PS50067;
BCC199	acu00963_1_BCC199	A0A319CFI4_9EURO	898.656	0	475/561 (84.6702317291%)	A0A319CFI4	Zn(2)-C6 fungal-type domain-containing protein	BO82DRAFT_62338	Aspergillus uvarum CBS 121591	561		GO:0000981; GO:0005634; GO:0008270	cellular organisms;Eukaryota;Opisthokonta;Fungi;Dikarya;Ascomycota;saccharomyceta;Pezizomycotina;leotiomyceta;Eurotiomycetes;Eurotiomycetidae;Eurotiales (green and blue molds);Aspergillaceae;Aspergillus;Aspergillus uvarum;Aspergillus uvarum CBS 121591	PF00172;	IPR001138;IPR036864;	PS00463;PS50048;
BCC199	acu00964_1_BCC199	A0A2V5IBQ9_9EURO	823.928	0	414/429 (96.5034965035%)	A0A2V5IBQ9	Uncharacterized protein	BP00DRAFT_423196	Aspergillus indologenus CBS 114.80	429			cellular organisms;Eukaryota;Opisthokonta;Fungi;Dikarya;Ascomycota;saccharomyceta;Pezizomycotina;leotiomyceta;Eurotiomycetes;Eurotiomycetidae;Eurotiales (green and blue molds);Aspergillaceae;Aspergillus;Aspergillus indologenus;Aspergillus indologenus CBS 114.80
BCC199	acu00965_1_BCC199	A0A2V5HDR6_9EURO	614.379	0	317/337 (94.0652818991%)	A0A2V5HDR6	2-dehydropantoate 2-reductase (EC 1.1.1.169) (Ketopantoate reductase)	BO99DRAFT_441119	Aspergillus violaceofuscus CBS 115571	337	1.1.1.169	GO:0008677; GO:0015940	cellular organisms;Eukaryota;Opisthokonta;Fungi;Dikarya;Ascomycota;saccharomyceta;Pezizomycotina;leotiomyceta;Eurotiomycetes;Eurotiomycetidae;Eurotiales (green and blue molds);Aspergillaceae;Aspergillus;Aspergillus violaceofuscus;Aspergillus violaceofuscus CBS 115571	PF02558;PF08546;	IPR008927;IPR013328;IPR003710;IPR013752;IPR013332;IPR036291;
BCC199	acu00966_1_BCC199	A0A2V5HK80_9EURO	2065.81	0	1040/1071 (97.1055088702%)	A0A2V5HK80	Putative NRPS-like enzyme	BO99DRAFT_480134	Aspergillus violaceofuscus CBS 115571	1071		GO:0003824; GO:0031177	cellular organisms;Eukaryota;Opisthokonta;Fungi;Dikarya;Ascomycota;saccharomyceta;Pezizomycotina;leotiomyceta;Eurotiomycetes;Eurotiomycetidae;Eurotiales (green and blue molds);Aspergillaceae;Aspergillus;Aspergillus violaceofuscus;Aspergillus violaceofuscus CBS 115571	PF00501;PF07993;	IPR036736;IPR020845;IPR000873;IPR042099;IPR013120;IPR036291;IPR020806;IPR009081;	PS00455;PS50075;
BCC199	acu00967_1_BCC199	A0A2V5IBR7_9EURO	983.786	0	491/498 (98.59437751%)	A0A2V5IBR7	Uncharacterized protein	BP00DRAFT_433863	Aspergillus indologenus CBS 114.80	498			cellular organisms;Eukaryota;Opisthokonta;Fungi;Dikarya;Ascomycota;saccharomyceta;Pezizomycotina;leotiomyceta;Eurotiomycetes;Eurotiomycetidae;Eurotiales (green and blue molds);Aspergillaceae;Aspergillus;Aspergillus indologenus;Aspergillus indologenus CBS 114.80
BCC199	acu00968_1_BCC199	A0A2V5JEB0_9EURO	857.44	0	423/423 (100.0%)	A0A2V5JEB0	Phosphoserine aminotransferase	BP00DRAFT_423204	Aspergillus indologenus CBS 114.80	423		GO:0004648; GO:0006564	cellular organisms;Eukaryota;Opisthokonta;Fungi;Dikarya;Ascomycota;saccharomyceta;Pezizomycotina;leotiomyceta;Eurotiomycetes;Eurotiomycetidae;Eurotiales (green and blue molds);Aspergillaceae;Aspergillus;Aspergillus indologenus;Aspergillus indologenus CBS 114.80	PF00266;	IPR000192;IPR022278;IPR015424;IPR015422;
BCC199	acu00969_1_BCC199	A0A2V5HBU4_9EURO	593.193	0	302/314 (96.178343949%)	A0A2V5HBU4	NAD(P)-binding protein	BO99DRAFT_471789	Aspergillus violaceofuscus CBS 115571	314			cellular organisms;Eukaryota;Opisthokonta;Fungi;Dikarya;Ascomycota;saccharomyceta;Pezizomycotina;leotiomyceta;Eurotiomycetes;Eurotiomycetidae;Eurotiales (green and blue molds);Aspergillaceae;Aspergillus;Aspergillus violaceofuscus;Aspergillus violaceofuscus CBS 115571	PF05368;	IPR036291;IPR008030;
BCC199	acu00970_1_BCC199	A0A2V5HZW8_9EURO	116.701	1.74073e-31	97/113 (85.8407079646%)	A0A2V5HZW8	Uncharacterized protein	BO99DRAFT_430360	Aspergillus violaceofuscus CBS 115571	113			cellular organisms;Eukaryota;Opisthokonta;Fungi;Dikarya;Ascomycota;saccharomyceta;Pezizomycotina;leotiomyceta;Eurotiomycetes;Eurotiomycetidae;Eurotiales (green and blue molds);Aspergillaceae;Aspergillus;Aspergillus violaceofuscus;Aspergillus violaceofuscus CBS 115571
BCC199	acu00972_1_BCC199	A0A319CDG4_9EURO	289.271	2.26157e-98	140/140 (100.0%)	A0A319CDG4	GFA domain-containing protein	BO82DRAFT_353712	Aspergillus uvarum CBS 121591	140		GO:0016846	cellular organisms;Eukaryota;Opisthokonta;Fungi;Dikarya;Ascomycota;saccharomyceta;Pezizomycotina;leotiomyceta;Eurotiomycetes;Eurotiomycetidae;Eurotiales (green and blue molds);Aspergillaceae;Aspergillus;Aspergillus uvarum;Aspergillus uvarum CBS 121591	PF04828;	IPR006913;IPR011057;
BCC199	acu00973_1_BCC199	A0A319CFK2_9EURO	1061.21	0	543/566 (95.9363957597%)	A0A319CFK2	Nagb/rpia/CoA transferase-like protein	BO82DRAFT_364199	Aspergillus uvarum CBS 121591	561		GO:0016740; GO:0016787; GO:0044237	cellular organisms;Eukaryota;Opisthokonta;Fungi;Dikarya;Ascomycota;saccharomyceta;Pezizomycotina;leotiomyceta;Eurotiomycetes;Eurotiomycetidae;Eurotiales (green and blue molds);Aspergillaceae;Aspergillus;Aspergillus uvarum;Aspergillus uvarum CBS 121591	PF01008;PF00293;	IPR000649;IPR042529;IPR037171;IPR015797;IPR000086;	PS51462;
BCC199	acu00974_1_BCC199	A0A2V5HIU6_9EURO	503.056	3.04472e-178	265/275 (96.3636363636%)	A0A2V5HIU6	Alpha/beta-hydrolase	BO99DRAFT_379400	Aspergillus violaceofuscus CBS 115571	273		GO:0016787	cellular organisms;Eukaryota;Opisthokonta;Fungi;Dikarya;Ascomycota;saccharomyceta;Pezizomycotina;leotiomyceta;Eurotiomycetes;Eurotiomycetidae;Eurotiales (green and blue molds);Aspergillaceae;Aspergillus;Aspergillus violaceofuscus;Aspergillus violaceofuscus CBS 115571	PF12697;	IPR029058;IPR000073;
BCC199	acu00975_1_BCC199	A0A2V5JEB6_9EURO	1568.9	0	770/777 (99.0990990991%)	A0A2V5JEB6	Kinesin-like protein	BP00DRAFT_423210	Aspergillus indologenus CBS 114.80	777		GO:0003777; GO:0005524; GO:0005874; GO:0007018; GO:0008017	cellular organisms;Eukaryota;Opisthokonta;Fungi;Dikarya;Ascomycota;saccharomyceta;Pezizomycotina;leotiomyceta;Eurotiomycetes;Eurotiomycetidae;Eurotiales (green and blue molds);Aspergillaceae;Aspergillus;Aspergillus indologenus;Aspergillus indologenus CBS 114.80	PF00225;	IPR027640;IPR019821;IPR001752;IPR036961;IPR027417;	PS00411;PS50067;
BCC199	acu00976_1_BCC199	A0A2V5J837_9EURO	1217.6	0	597/602 (99.1694352159%)	A0A2V5J837	Coronin	BP00DRAFT_423212	Aspergillus indologenus CBS 114.80	602			cellular organisms;Eukaryota;Opisthokonta;Fungi;Dikarya;Ascomycota;saccharomyceta;Pezizomycotina;leotiomyceta;Eurotiomycetes;Eurotiomycetidae;Eurotiales (green and blue molds);Aspergillaceae;Aspergillus;Aspergillus indologenus;Aspergillus indologenus CBS 114.80	PF08953;PF00400;	IPR015505;IPR015048;IPR020472;IPR015943;IPR001680;IPR019775;IPR017986;IPR036322;	PS00678;PS50082;PS50294;
BCC199	acu00977_1_BCC199	A0A2V5HBV6_9EURO	1182.93	0	762/803 (94.8941469489%)	A0A2V5HBV6	RING-type domain-containing protein	BO99DRAFT_52200	Aspergillus violaceofuscus CBS 115571	1013		GO:0006397; GO:0061630	cellular organisms;Eukaryota;Opisthokonta;Fungi;Dikarya;Ascomycota;saccharomyceta;Pezizomycotina;leotiomyceta;Eurotiomycetes;Eurotiomycetidae;Eurotiales (green and blue molds);Aspergillaceae;Aspergillus;Aspergillus violaceofuscus;Aspergillus violaceofuscus CBS 115571		IPR033489;IPR001841;IPR013083;	PS50089;
BCC199	acu00978_1_BCC199	A0A2V5HBX4_9EURO	421.009	3.38939e-146	249/268 (92.9104477612%)	A0A2V5HBX4	Histone-fold-containing protein	BO99DRAFT_400517	Aspergillus violaceofuscus CBS 115571	259		GO:0005634; GO:0046982	cellular organisms;Eukaryota;Opisthokonta;Fungi;Dikarya;Ascomycota;saccharomyceta;Pezizomycotina;leotiomyceta;Eurotiomycetes;Eurotiomycetidae;Eurotiales (green and blue molds);Aspergillaceae;Aspergillus;Aspergillus violaceofuscus;Aspergillus violaceofuscus CBS 115571	PF00808;	IPR003958;IPR009072;
BCC199	acu00979_1_BCC199	A0A2V5HZX9_9EURO	1652.11	0	826/876 (94.2922374429%)	A0A2V5HZX9	Uncharacterized protein	BO99DRAFT_400518	Aspergillus violaceofuscus CBS 115571	876			cellular organisms;Eukaryota;Opisthokonta;Fungi;Dikarya;Ascomycota;saccharomyceta;Pezizomycotina;leotiomyceta;Eurotiomycetes;Eurotiomycetidae;Eurotiales (green and blue molds);Aspergillaceae;Aspergillus;Aspergillus violaceofuscus;Aspergillus violaceofuscus CBS 115571	PF10257;	IPR019384;
BCC199	acu00980_1_BCC199	A0A1L9WKB9_ASPAC	609.372	0	320/343 (93.2944606414%)	A0A1L9WKB9	Uncharacterized protein	ASPACDRAFT_54475	Aspergillus aculeatus ATCC 16872	343		GO:0016021	cellular organisms;Eukaryota;Opisthokonta;Fungi;Dikarya;Ascomycota;saccharomyceta;Pezizomycotina;leotiomyceta;Eurotiomycetes;Eurotiomycetidae;Eurotiales (green and blue molds);Aspergillaceae;Aspergillus;Aspergillus aculeatus;Aspergillus aculeatus ATCC 16872
BCC199	acu00981_1_BCC199	A0A1L9WKC2_ASPAC	1041.18	0	561/584 (96.0616438356%)	A0A1L9WKC2	Uncharacterized protein	ASPACDRAFT_81267	Aspergillus aculeatus ATCC 16872	580		GO:0016021; GO:0055085	cellular organisms;Eukaryota;Opisthokonta;Fungi;Dikarya;Ascomycota;saccharomyceta;Pezizomycotina;leotiomyceta;Eurotiomycetes;Eurotiomycetidae;Eurotiales (green and blue molds);Aspergillaceae;Aspergillus;Aspergillus aculeatus;Aspergillus aculeatus ATCC 16872	PF07690;	IPR011701;IPR036259;
BCC199	acu00982_1_BCC199	A0A2V5IG66_9EURO	1343.95	0	673/679 (99.11634757%)	A0A2V5IG66	Protein kinase	BP00DRAFT_423220	Aspergillus indologenus CBS 114.80	679		GO:0004672; GO:0005524	cellular organisms;Eukaryota;Opisthokonta;Fungi;Dikarya;Ascomycota;saccharomyceta;Pezizomycotina;leotiomyceta;Eurotiomycetes;Eurotiomycetidae;Eurotiales (green and blue molds);Aspergillaceae;Aspergillus;Aspergillus indologenus;Aspergillus indologenus CBS 114.80	PF00069;	IPR011009;IPR000719;IPR008271;	PS50011;PS00108;
BCC199	acu00983_1_BCC199	A0A2V5IJ73_9EURO	520.39	0	283/305 (92.7868852459%)	A0A2V5IJ73	GST N-terminal domain-containing protein	BP00DRAFT_423221	Aspergillus indologenus CBS 114.80	299			cellular organisms;Eukaryota;Opisthokonta;Fungi;Dikarya;Ascomycota;saccharomyceta;Pezizomycotina;leotiomyceta;Eurotiomycetes;Eurotiomycetidae;Eurotiales (green and blue molds);Aspergillaceae;Aspergillus;Aspergillus indologenus;Aspergillus indologenus CBS 114.80	PF13409;	IPR004045;IPR036249;
BCC199	acu00984_1_BCC199	A0A1L9WKB4_ASPAC	230.72	2.57186e-74	163/169 (96.449704142%)	A0A1L9WKB4	Uncharacterized protein	ASPACDRAFT_81263	Aspergillus aculeatus ATCC 16872	169			cellular organisms;Eukaryota;Opisthokonta;Fungi;Dikarya;Ascomycota;saccharomyceta;Pezizomycotina;leotiomyceta;Eurotiomycetes;Eurotiomycetidae;Eurotiales (green and blue molds);Aspergillaceae;Aspergillus;Aspergillus aculeatus;Aspergillus aculeatus ATCC 16872
BCC199	acu00985_1_BCC199	A0A2V5IC51_9EURO	761.525	0	386/414 (93.2367149758%)	A0A2V5IC51	Uncharacterized protein	BP00DRAFT_390641	Aspergillus indologenus CBS 114.80	414		GO:0000009	cellular organisms;Eukaryota;Opisthokonta;Fungi;Dikarya;Ascomycota;saccharomyceta;Pezizomycotina;leotiomyceta;Eurotiomycetes;Eurotiomycetidae;Eurotiales (green and blue molds);Aspergillaceae;Aspergillus;Aspergillus indologenus;Aspergillus indologenus CBS 114.80	PF04488;	IPR007577;IPR029044;IPR039367;
BCC199	acu00986_1_BCC199	A0A2V5IYW4_9EURO	410.994	3.43181e-144	205/205 (100.0%)	A0A2V5IYW4	Tim17-domain-containing protein	BP00DRAFT_484800	Aspergillus indologenus CBS 114.80	205			cellular organisms;Eukaryota;Opisthokonta;Fungi;Dikarya;Ascomycota;saccharomyceta;Pezizomycotina;leotiomyceta;Eurotiomycetes;Eurotiomycetidae;Eurotiales (green and blue molds);Aspergillaceae;Aspergillus;Aspergillus indologenus;Aspergillus indologenus CBS 114.80
BCC199	acu00987_1_BCC199	A0A2V5IDS3_9EURO	3138.98	0	1584/1640 (96.5853658537%)	A0A2V5IDS3	HEAT repeat protein	BP00DRAFT_337124	Aspergillus indologenus CBS 114.80	1640			cellular organisms;Eukaryota;Opisthokonta;Fungi;Dikarya;Ascomycota;saccharomyceta;Pezizomycotina;leotiomyceta;Eurotiomycetes;Eurotiomycetidae;Eurotiales (green and blue molds);Aspergillaceae;Aspergillus;Aspergillus indologenus;Aspergillus indologenus CBS 114.80	PF10350;	IPR016024;IPR019442;
BCC199	acu00988_1_BCC199	A0A319CFM0_9EURO	363.614	5.10818e-124	214/239 (89.539748954%)	A0A319CFM0	Uncharacterized protein	BO82DRAFT_353730	Aspergillus uvarum CBS 121591	233		GO:0016021	cellular organisms;Eukaryota;Opisthokonta;Fungi;Dikarya;Ascomycota;saccharomyceta;Pezizomycotina;leotiomyceta;Eurotiomycetes;Eurotiomycetidae;Eurotiales (green and blue molds);Aspergillaceae;Aspergillus;Aspergillus uvarum;Aspergillus uvarum CBS 121591
BCC199	acu00989_1_BCC199	A0A2V5HKA9_9EURO	1301.58	0	633/634 (99.8422712934%)	A0A2V5HKA9	Putative autophagy protein Atg20	BO99DRAFT_400533	Aspergillus violaceofuscus CBS 115571	634		GO:0035091	cellular organisms;Eukaryota;Opisthokonta;Fungi;Dikarya;Ascomycota;saccharomyceta;Pezizomycotina;leotiomyceta;Eurotiomycetes;Eurotiomycetidae;Eurotiales (green and blue molds);Aspergillaceae;Aspergillus;Aspergillus violaceofuscus;Aspergillus violaceofuscus CBS 115571	PF00787;	IPR027267;IPR001683;IPR036871;	PS50195;
BCC199	acu00990_1_BCC199	A0A1L9WKA0_ASPAC	910.212	0	483/528 (91.4772727273%)	A0A1L9WKA0	Uncharacterized protein	ASPACDRAFT_1890974	Aspergillus aculeatus ATCC 16872	521		GO:0004553; GO:0005975; GO:0016021	cellular organisms;Eukaryota;Opisthokonta;Fungi;Dikarya;Ascomycota;saccharomyceta;Pezizomycotina;leotiomyceta;Eurotiomycetes;Eurotiomycetidae;Eurotiales (green and blue molds);Aspergillaceae;Aspergillus;Aspergillus aculeatus;Aspergillus aculeatus ATCC 16872	PF04616;	IPR006710;IPR023296;
BCC199	acu00991_1_BCC199	A0A319CUK7_9EURO	2984.51	0	1545/1565 (98.7220447284%)	A0A319CUK7	UCH-domain-containing protein	BO82DRAFT_431728	Aspergillus uvarum CBS 121591	2078		GO:0004553; GO:0004843; GO:0005975; GO:0006511; GO:0016021; GO:0016579	cellular organisms;Eukaryota;Opisthokonta;Fungi;Dikarya;Ascomycota;saccharomyceta;Pezizomycotina;leotiomyceta;Eurotiomycetes;Eurotiomycetidae;Eurotiales (green and blue molds);Aspergillaceae;Aspergillus;Aspergillus uvarum;Aspergillus uvarum CBS 121591	PF06337;PF04616;PF00443;	IPR035927;IPR006710;IPR023296;IPR038765;IPR006615;IPR001394;IPR018200;IPR028889;	PS51283;PS00972;PS00973;PS50235;
BCC199	acu00992_1_BCC199	A0A2S7YH06_BEABA	463.766	7.86239e-163	248/284 (87.323943662%)	A0A2S7YH06	Uncharacterized protein	BB8028_0005g09830	Beauveria bassiana (White muscardine disease fungus) (Tritirachium shiotae)	284			cellular organisms;Eukaryota;Opisthokonta;Fungi;Dikarya;Ascomycota;saccharomyceta;Pezizomycotina;leotiomyceta;sordariomyceta;Sordariomycetes;Hypocreomycetidae;Hypocreales;Cordycipitaceae;Beauveria;Beauveria bassiana (White muscardine disease fungus) (Tritirachium shiotae)
BCC199	acu00993_1_BCC199	A0A2S7YHL4_BEABA	1509.97	0	775/813 (95.3259532595%)	A0A2S7YHL4	Uncharacterized protein	BB8028_0005g09820	Beauveria bassiana (White muscardine disease fungus) (Tritirachium shiotae)	813			cellular organisms;Eukaryota;Opisthokonta;Fungi;Dikarya;Ascomycota;saccharomyceta;Pezizomycotina;leotiomyceta;sordariomyceta;Sordariomycetes;Hypocreomycetidae;Hypocreales;Cordycipitaceae;Beauveria;Beauveria bassiana (White muscardine disease fungus) (Tritirachium shiotae)
BCC199	acu00994_1_BCC199	Q0C8I6_ASPTN	776.933	0	418/475 (88.0%)	Q0C8I6	Uncharacterized protein	ATEG_09998	Aspergillus terreus (strain NIH 2624 / FGSC A1156)	449			cellular organisms;Eukaryota;Opisthokonta;Fungi;Dikarya;Ascomycota;saccharomyceta;Pezizomycotina;leotiomyceta;Eurotiomycetes;Eurotiomycetidae;Eurotiales (green and blue molds);Aspergillaceae;Aspergillus;Aspergillus terreus;Aspergillus terreus (strain NIH 2624 / FGSC A1156)
BCC199	acu00995_1_BCC199	A0A2V5HDV5_9EURO	205.682	5.65667e-64	131/180 (72.7777777778%)	A0A2V5HDV5	Uncharacterized protein	BO99DRAFT_441155	Aspergillus violaceofuscus CBS 115571	209		GO:0016021	cellular organisms;Eukaryota;Opisthokonta;Fungi;Dikarya;Ascomycota;saccharomyceta;Pezizomycotina;leotiomyceta;Eurotiomycetes;Eurotiomycetidae;Eurotiales (green and blue molds);Aspergillaceae;Aspergillus;Aspergillus violaceofuscus;Aspergillus violaceofuscus CBS 115571
BCC199	acu00996_1_BCC199	A0A2V5HKB9_9EURO	181.8	1.18281e-56	92/97 (94.8453608247%)	A0A2V5HKB9	Uncharacterized protein	BO99DRAFT_430391	Aspergillus violaceofuscus CBS 115571	128		GO:0016021	cellular organisms;Eukaryota;Opisthokonta;Fungi;Dikarya;Ascomycota;saccharomyceta;Pezizomycotina;leotiomyceta;Eurotiomycetes;Eurotiomycetidae;Eurotiales (green and blue molds);Aspergillaceae;Aspergillus;Aspergillus violaceofuscus;Aspergillus violaceofuscus CBS 115571
BCC199	acu00997_1_BCC199	A0A2V5HIX6_9EURO	1372.07	0	676/688 (98.2558139535%)	A0A2V5HIX6	E3 ubiquitin ligase complex SCF subunit sconB	BO99DRAFT_400540	Aspergillus violaceofuscus CBS 115571	688		GO:0016874	cellular organisms;Eukaryota;Opisthokonta;Fungi;Dikarya;Ascomycota;saccharomyceta;Pezizomycotina;leotiomyceta;Eurotiomycetes;Eurotiomycetidae;Eurotiales (green and blue molds);Aspergillaceae;Aspergillus;Aspergillus violaceofuscus;Aspergillus violaceofuscus CBS 115571	PF12937;PF00400;	IPR036047;IPR001810;IPR020472;IPR015943;IPR001680;IPR019775;IPR017986;IPR036322;	PS50181;PS00678;PS50082;PS50294;
BCC199	acu00998_1_BCC199	A0A2V5IBV5_9EURO	1102.81	0	548/552 (99.2753623188%)	A0A2V5IBV5	APG17-domain-containing protein	BP00DRAFT_413163	Aspergillus indologenus CBS 114.80	552		GO:0006914	cellular organisms;Eukaryota;Opisthokonta;Fungi;Dikarya;Ascomycota;saccharomyceta;Pezizomycotina;leotiomyceta;Eurotiomycetes;Eurotiomycetidae;Eurotiales (green and blue molds);Aspergillaceae;Aspergillus;Aspergillus indologenus;Aspergillus indologenus CBS 114.80	PF04108;	IPR007240;
BCC199	acu00999_1_BCC199	A0A2V5JED4_9EURO	1079.7	0	563/573 (98.2547993019%)	A0A2V5JED4	Serine/threonine-protein kinase RIO1 (EC 2.7.11.1)	BP00DRAFT_74705	Aspergillus indologenus CBS 114.80	572	2.7.11.1	GO:0004674; GO:0005524	cellular organisms;Eukaryota;Opisthokonta;Fungi;Dikarya;Ascomycota;saccharomyceta;Pezizomycotina;leotiomyceta;Eurotiomycetes;Eurotiomycetidae;Eurotiales (green and blue molds);Aspergillaceae;Aspergillus;Aspergillus indologenus;Aspergillus indologenus CBS 114.80		IPR011009;IPR000687;IPR018935;IPR017407;	PS01245;
BCC199	acu01000_1_BCC199	A0A1L9WK97_ASPAC	2429.44	0	1193/1199 (99.4995829858%)	A0A1L9WK97	Structural maintenance of chromosomes protein	ASPACDRAFT_81261	Aspergillus aculeatus ATCC 16872	1199		GO:0005524; GO:0005634; GO:0005694; GO:0051276	cellular organisms;Eukaryota;Opisthokonta;Fungi;Dikarya;Ascomycota;saccharomyceta;Pezizomycotina;leotiomyceta;Eurotiomycetes;Eurotiomycetidae;Eurotiales (green and blue molds);Aspergillaceae;Aspergillus;Aspergillus aculeatus;Aspergillus aculeatus ATCC 16872	PF06470;PF02463;	IPR027417;IPR003395;IPR024704;IPR041741;IPR010935;IPR036277;
BCC199	acu01001_1_BCC199	A0A2V5ID33_9EURO	454.136	3.31972e-159	244/274 (89.0510948905%)	A0A2V5ID33	Uncharacterized protein	BO99DRAFT_400546	Aspergillus violaceofuscus CBS 115571	265			cellular organisms;Eukaryota;Opisthokonta;Fungi;Dikarya;Ascomycota;saccharomyceta;Pezizomycotina;leotiomyceta;Eurotiomycetes;Eurotiomycetidae;Eurotiales (green and blue molds);Aspergillaceae;Aspergillus;Aspergillus violaceofuscus;Aspergillus violaceofuscus CBS 115571	PF12239;	IPR022036;
BCC199	acu01002_1_BCC199	A0A2V5IBV2_9EURO	590.112	0	284/284 (100.0%)	A0A2V5IBV2	NADH-cytochrome b5 reductase (EC 1.6.2.2)	BP00DRAFT_423241	Aspergillus indologenus CBS 114.80	284	1.6.2.2	GO:0004128	cellular organisms;Eukaryota;Opisthokonta;Fungi;Dikarya;Ascomycota;saccharomyceta;Pezizomycotina;leotiomyceta;Eurotiomycetes;Eurotiomycetidae;Eurotiales (green and blue molds);Aspergillaceae;Aspergillus;Aspergillus indologenus;Aspergillus indologenus CBS 114.80	PF00970;PF00175;	IPR001834;IPR008333;IPR017927;IPR001709;IPR039261;IPR001433;IPR017938;	PS51384;
BCC199	acu01003_1_BCC199	A0A2V5HBZ9_9EURO	703.745	0	341/342 (99.7076023392%)	A0A2V5HBZ9	SAICAR synthase-like protein	BO99DRAFT_379471	Aspergillus violaceofuscus CBS 115571	342		GO:0005524; GO:0016021; GO:0016307	cellular organisms;Eukaryota;Opisthokonta;Fungi;Dikarya;Ascomycota;saccharomyceta;Pezizomycotina;leotiomyceta;Eurotiomycetes;Eurotiomycetidae;Eurotiales (green and blue molds);Aspergillaceae;Aspergillus;Aspergillus violaceofuscus;Aspergillus violaceofuscus CBS 115571	PF01504;	IPR023610;IPR027483;IPR002498;IPR027484;	PS51455;
BCC199	acu01004_1_BCC199	A0A319CGU2_9EURO	1477.23	0	711/713 (99.7194950912%)	A0A319CGU2	Arginyl-tRNA synthetase	BO82DRAFT_63285	Aspergillus uvarum CBS 121591	713		GO:0004814; GO:0005524; GO:0005737; GO:0006420	cellular organisms;Eukaryota;Opisthokonta;Fungi;Dikarya;Ascomycota;saccharomyceta;Pezizomycotina;leotiomyceta;Eurotiomycetes;Eurotiomycetidae;Eurotiales (green and blue molds);Aspergillaceae;Aspergillus;Aspergillus uvarum;Aspergillus uvarum CBS 121591	PF03485;PF05746;PF00750;	IPR001412;IPR001278;IPR005148;IPR036695;IPR035684;IPR008909;IPR014729;IPR009080;	PS00178;
BCC199	acu01005_1_BCC199	A0A2V5IG92_9EURO	1278.46	0	624/632 (98.7341772152%)	A0A2V5IG92	ABC transporter	BP00DRAFT_493230	Aspergillus indologenus CBS 114.80	632		GO:0005524; GO:0016021; GO:0016887	cellular organisms;Eukaryota;Opisthokonta;Fungi;Dikarya;Ascomycota;saccharomyceta;Pezizomycotina;leotiomyceta;Eurotiomycetes;Eurotiomycetidae;Eurotiales (green and blue molds);Aspergillaceae;Aspergillus;Aspergillus indologenus;Aspergillus indologenus CBS 114.80	PF01061;PF00005;	IPR003593;IPR013525;IPR003439;IPR017871;IPR027417;	PS00211;PS50893;
BCC199	acu01006_1_BCC199	A0A2V5HKC8_9EURO	625.935	0	402/421 (95.486935867%)	A0A2V5HKC8	Uncharacterized protein	BO99DRAFT_400554	Aspergillus violaceofuscus CBS 115571	416		GO:0016021	cellular organisms;Eukaryota;Opisthokonta;Fungi;Dikarya;Ascomycota;saccharomyceta;Pezizomycotina;leotiomyceta;Eurotiomycetes;Eurotiomycetidae;Eurotiales (green and blue molds);Aspergillaceae;Aspergillus;Aspergillus violaceofuscus;Aspergillus violaceofuscus CBS 115571
BCC199	acu01007_1_BCC199	A0A2V5IJ98_9EURO	1281.93	0	643/648 (99.2283950617%)	A0A2V5IJ98	Uncharacterized protein	BP00DRAFT_74853	Aspergillus indologenus CBS 114.80	648			cellular organisms;Eukaryota;Opisthokonta;Fungi;Dikarya;Ascomycota;saccharomyceta;Pezizomycotina;leotiomyceta;Eurotiomycetes;Eurotiomycetidae;Eurotiales (green and blue molds);Aspergillaceae;Aspergillus;Aspergillus indologenus;Aspergillus indologenus CBS 114.80
BCC199	acu01008_1_BCC199	A0A2V5IBW4_9EURO	614.379	0	372/496 (75.0%)	A0A2V5IBW4	Uncharacterized protein	BP00DRAFT_74876	Aspergillus indologenus CBS 114.80	486			cellular organisms;Eukaryota;Opisthokonta;Fungi;Dikarya;Ascomycota;saccharomyceta;Pezizomycotina;leotiomyceta;Eurotiomycetes;Eurotiomycetidae;Eurotiales (green and blue molds);Aspergillaceae;Aspergillus;Aspergillus indologenus;Aspergillus indologenus CBS 114.80
BCC199	acu01009_1_BCC199	A0A2V5ID43_9EURO	1152.89	0	627/644 (97.3602484472%)	A0A2V5ID43	ATP dependent RNA helicase	BO99DRAFT_354986	Aspergillus violaceofuscus CBS 115571	642		GO:0003676; GO:0004386; GO:0005524	cellular organisms;Eukaryota;Opisthokonta;Fungi;Dikarya;Ascomycota;saccharomyceta;Pezizomycotina;leotiomyceta;Eurotiomycetes;Eurotiomycetidae;Eurotiales (green and blue molds);Aspergillaceae;Aspergillus;Aspergillus violaceofuscus;Aspergillus violaceofuscus CBS 115571	PF00270;PF00271;	IPR011545;IPR014001;IPR001650;IPR027417;IPR014014;	PS51192;PS51194;PS51195;
BCC199	acu01010_1_BCC199	A0A319CGV5_9EURO	987.252	0	559/625 (89.44%)	A0A319CGV5	Uncharacterized protein	BO82DRAFT_333998	Aspergillus uvarum CBS 121591	613			cellular organisms;Eukaryota;Opisthokonta;Fungi;Dikarya;Ascomycota;saccharomyceta;Pezizomycotina;leotiomyceta;Eurotiomycetes;Eurotiomycetidae;Eurotiales (green and blue molds);Aspergillaceae;Aspergillus;Aspergillus uvarum;Aspergillus uvarum CBS 121591
BCC199	acu01011_1_BCC199	A0A319D3S2_9EURO	786.178	0	383/385 (99.4805194805%)	A0A319D3S2	Tafazzin family protein	BO82DRAFT_334002	Aspergillus uvarum CBS 121591	385		GO:0006644; GO:0016746	cellular organisms;Eukaryota;Opisthokonta;Fungi;Dikarya;Ascomycota;saccharomyceta;Pezizomycotina;leotiomyceta;Eurotiomycetes;Eurotiomycetidae;Eurotiales (green and blue molds);Aspergillaceae;Aspergillus;Aspergillus uvarum;Aspergillus uvarum CBS 121591	PF01553;	IPR002123;IPR000872;
BCC199	acu01012_1_BCC199	A0A319CE77_9EURO	218.779	1.55568e-71	107/108 (99.0740740741%)	A0A319CE77	54S ribosomal protein L31, mitochondrial	BO82DRAFT_353757	Aspergillus uvarum CBS 121591	108		GO:0003735; GO:0005762; GO:0032543	cellular organisms;Eukaryota;Opisthokonta;Fungi;Dikarya;Ascomycota;saccharomyceta;Pezizomycotina;leotiomyceta;Eurotiomycetes;Eurotiomycetidae;Eurotiales (green and blue molds);Aspergillaceae;Aspergillus;Aspergillus uvarum;Aspergillus uvarum CBS 121591	PF09784;	IPR016340;
BCC199	acu01013_1_BCC199	A0A2V5HDX5_9EURO	174.481	2.22035e-52	85/88 (96.5909090909%)	A0A2V5HDX5	Uncharacterized protein (Fragment)	BO99DRAFT_300898	Aspergillus violaceofuscus CBS 115571	203		GO:0016021	cellular organisms;Eukaryota;Opisthokonta;Fungi;Dikarya;Ascomycota;saccharomyceta;Pezizomycotina;leotiomyceta;Eurotiomycetes;Eurotiomycetidae;Eurotiales (green and blue molds);Aspergillaceae;Aspergillus;Aspergillus violaceofuscus;Aspergillus violaceofuscus CBS 115571
BCC199	acu01014_1_BCC199	A0A2V5IDV4_9EURO	333.569	1.09777e-114	170/172 (98.8372093023%)	A0A2V5IDV4	Uncharacterized protein	BP00DRAFT_75044	Aspergillus indologenus CBS 114.80	172			cellular organisms;Eukaryota;Opisthokonta;Fungi;Dikarya;Ascomycota;saccharomyceta;Pezizomycotina;leotiomyceta;Eurotiomycetes;Eurotiomycetidae;Eurotiales (green and blue molds);Aspergillaceae;Aspergillus;Aspergillus indologenus;Aspergillus indologenus CBS 114.80
BCC199	acu01015_1_BCC199	A0A2V5HKD9_9EURO	100.908	9.99266e-26	57/64 (89.0625%)	A0A2V5HKD9	Uncharacterized protein	BO99DRAFT_430412	Aspergillus violaceofuscus CBS 115571	132		GO:0016021	cellular organisms;Eukaryota;Opisthokonta;Fungi;Dikarya;Ascomycota;saccharomyceta;Pezizomycotina;leotiomyceta;Eurotiomycetes;Eurotiomycetidae;Eurotiales (green and blue molds);Aspergillaceae;Aspergillus;Aspergillus violaceofuscus;Aspergillus violaceofuscus CBS 115571
BCC199	acu01016_1_BCC199	A0A2V5IJA6_9EURO	1442.17	0	713/737 (96.7435549525%)	A0A2V5IJA6	Uncharacterized protein	BP00DRAFT_443870	Aspergillus indologenus CBS 114.80	1002			cellular organisms;Eukaryota;Opisthokonta;Fungi;Dikarya;Ascomycota;saccharomyceta;Pezizomycotina;leotiomyceta;Eurotiomycetes;Eurotiomycetidae;Eurotiales (green and blue molds);Aspergillaceae;Aspergillus;Aspergillus indologenus;Aspergillus indologenus CBS 114.80
BCC199	acu01017_1_BCC199	A0A319C9R0_9EURO	593.578	0	325/338 (96.1538461538%)	A0A319C9R0	EBP-domain-containing protein	BO82DRAFT_353762	Aspergillus uvarum CBS 121591	333		GO:0016021; GO:0016125; GO:0047750	cellular organisms;Eukaryota;Opisthokonta;Fungi;Dikarya;Ascomycota;saccharomyceta;Pezizomycotina;leotiomyceta;Eurotiomycetes;Eurotiomycetidae;Eurotiales (green and blue molds);Aspergillaceae;Aspergillus;Aspergillus uvarum;Aspergillus uvarum CBS 121591	PF05241;	IPR007905;IPR033118;	PS51751;
BCC199	acu01018_1_BCC199	A0A2V5I036_9EURO	358.221	1.64646e-121	226/265 (85.2830188679%)	A0A2V5I036	Uncharacterized protein	BO99DRAFT_53381	Aspergillus violaceofuscus CBS 115571	261		GO:0016021	cellular organisms;Eukaryota;Opisthokonta;Fungi;Dikarya;Ascomycota;saccharomyceta;Pezizomycotina;leotiomyceta;Eurotiomycetes;Eurotiomycetidae;Eurotiales (green and blue molds);Aspergillaceae;Aspergillus;Aspergillus violaceofuscus;Aspergillus violaceofuscus CBS 115571
BCC199	acu01019_1_BCC199	A0A2V5HDY8_9EURO	1039.25	0	537/592 (90.7094594595%)	A0A2V5HDY8	Zn(2)-C6 fungal-type domain-containing protein	BO99DRAFT_355006	Aspergillus violaceofuscus CBS 115571	590		GO:0000981; GO:0005634; GO:0008270	cellular organisms;Eukaryota;Opisthokonta;Fungi;Dikarya;Ascomycota;saccharomyceta;Pezizomycotina;leotiomyceta;Eurotiomycetes;Eurotiomycetidae;Eurotiales (green and blue molds);Aspergillaceae;Aspergillus;Aspergillus violaceofuscus;Aspergillus violaceofuscus CBS 115571		IPR001138;IPR036864;	PS00463;
BCC199	acu01020_1_BCC199	A0A2V5IPZ5_9EURO	474.937	1.56483e-167	245/276 (88.768115942%)	A0A2V5IPZ5	Ankyrin	BO99DRAFT_327293	Aspergillus violaceofuscus CBS 115571	252			cellular organisms;Eukaryota;Opisthokonta;Fungi;Dikarya;Ascomycota;saccharomyceta;Pezizomycotina;leotiomyceta;Eurotiomycetes;Eurotiomycetidae;Eurotiales (green and blue molds);Aspergillaceae;Aspergillus;Aspergillus violaceofuscus;Aspergillus violaceofuscus CBS 115571	PF12796;	IPR002110;IPR020683;IPR036770;	PS50297;PS50088;
BCC199	acu01021_1_BCC199	A0A319CUP7_9EURO	1721.44	0	957/992 (96.4717741935%)	A0A319CUP7	Uncharacterized protein	BO82DRAFT_353768	Aspergillus uvarum CBS 121591	991		GO:0008270	cellular organisms;Eukaryota;Opisthokonta;Fungi;Dikarya;Ascomycota;saccharomyceta;Pezizomycotina;leotiomyceta;Eurotiomycetes;Eurotiomycetidae;Eurotiales (green and blue molds);Aspergillaceae;Aspergillus;Aspergillus uvarum;Aspergillus uvarum CBS 121591	PF13445;	IPR036028;IPR001452;IPR027370;IPR001841;IPR013083;IPR017907;IPR000433;	PS50002;PS00518;PS50089;
BCC199	acu01022_1_BCC199	A0A2V5IDX4_9EURO	321.627	8.39386e-109	170/213 (79.8122065728%)	A0A2V5IDX4	Acyl-CoA N-acyltransferase	BP00DRAFT_423276	Aspergillus indologenus CBS 114.80	225		GO:0008080	cellular organisms;Eukaryota;Opisthokonta;Fungi;Dikarya;Ascomycota;saccharomyceta;Pezizomycotina;leotiomyceta;Eurotiomycetes;Eurotiomycetidae;Eurotiales (green and blue molds);Aspergillaceae;Aspergillus;Aspergillus indologenus;Aspergillus indologenus CBS 114.80	PF13673;	IPR016181;IPR000182;	PS51186;
BCC199	acu01023_1_BCC199	A0A2V5IGD6_9EURO	875.544	0	472/493 (95.7403651116%)	A0A2V5IGD6	Mitochondrial carrier protein	BP00DRAFT_484832	Aspergillus indologenus CBS 114.80	485		GO:0016021	cellular organisms;Eukaryota;Opisthokonta;Fungi;Dikarya;Ascomycota;saccharomyceta;Pezizomycotina;leotiomyceta;Eurotiomycetes;Eurotiomycetidae;Eurotiales (green and blue molds);Aspergillaceae;Aspergillus;Aspergillus indologenus;Aspergillus indologenus CBS 114.80	PF00153;	IPR018108;IPR023395;	PS50920;
BCC199	acu01024_1_BCC199	A0A2V5IJB6_9EURO	1090.87	0	531/535 (99.2523364486%)	A0A2V5IJB6	CBM21 domain-containing protein	BP00DRAFT_337291	Aspergillus indologenus CBS 114.80	693			cellular organisms;Eukaryota;Opisthokonta;Fungi;Dikarya;Ascomycota;saccharomyceta;Pezizomycotina;leotiomyceta;Eurotiomycetes;Eurotiomycetidae;Eurotiales (green and blue molds);Aspergillaceae;Aspergillus;Aspergillus indologenus;Aspergillus indologenus CBS 114.80	PF03370;	IPR005036;IPR038175;	PS51159;
BCC199	acu01025_1_BCC199	A0A2V5IBZ3_9EURO	1870.13	0	940/961 (97.8147762747%)	A0A2V5IBZ3	Methyltransf_11 domain-containing protein	BP00DRAFT_75688	Aspergillus indologenus CBS 114.80	1538		GO:0008168	cellular organisms;Eukaryota;Opisthokonta;Fungi;Dikarya;Ascomycota;saccharomyceta;Pezizomycotina;leotiomyceta;Eurotiomycetes;Eurotiomycetidae;Eurotiales (green and blue molds);Aspergillaceae;Aspergillus;Aspergillus indologenus;Aspergillus indologenus CBS 114.80	PF08241;	IPR013216;IPR029063;
BCC199	acu01026_1_BCC199	A0A318ZQ72_9EURO	436.032	5.38692e-151	273/302 (90.3973509934%)	A0A318ZQ72	SAP domain-containing protein	BP01DRAFT_352718	Aspergillus saccharolyticus JOP 1030-1	300			cellular organisms;Eukaryota;Opisthokonta;Fungi;Dikarya;Ascomycota;saccharomyceta;Pezizomycotina;leotiomyceta;Eurotiomycetes;Eurotiomycetidae;Eurotiales (green and blue molds);Aspergillaceae;Aspergillus;Aspergillus saccharolyticus;Aspergillus saccharolyticus JOP 1030-1	PF02037;PF18592;	IPR003034;IPR036361;IPR040746;
BCC199	acu01027_1_BCC199	A0A2V5J878_9EURO	2534.6	0	1233/1235 (99.8380566802%)	A0A2V5J878	ARM repeat-containing protein	BP00DRAFT_454863	Aspergillus indologenus CBS 114.80	1235		GO:0000245; GO:0003729	cellular organisms;Eukaryota;Opisthokonta;Fungi;Dikarya;Ascomycota;saccharomyceta;Pezizomycotina;leotiomyceta;Eurotiomycetes;Eurotiomycetidae;Eurotiales (green and blue molds);Aspergillaceae;Aspergillus;Aspergillus indologenus;Aspergillus indologenus CBS 114.80	PF08920;	IPR011989;IPR016024;IPR021133;IPR015016;IPR038737;	PS50077;
BCC199	acu01028_1_BCC199	A0A319CUQ5_9EURO	1327.38	0	665/683 (97.364568082%)	A0A319CUQ5	Vacuolar sorting protein	BO82DRAFT_431766	Aspergillus uvarum CBS 121591	695		GO:0006904; GO:0016021	cellular organisms;Eukaryota;Opisthokonta;Fungi;Dikarya;Ascomycota;saccharomyceta;Pezizomycotina;leotiomyceta;Eurotiomycetes;Eurotiomycetidae;Eurotiales (green and blue molds);Aspergillaceae;Aspergillus;Aspergillus uvarum;Aspergillus uvarum CBS 121591	PF00995;	IPR027482;IPR001619;IPR036045;IPR027121;
BCC199	acu01029_1_BCC199	A0A2V5HC35_9EURO	844.343	0	420/421 (99.7624703088%)	A0A2V5HC35	t-SNARE coiled-coil homology domain-containing protein	BO99DRAFT_480191	Aspergillus violaceofuscus CBS 115571	421			cellular organisms;Eukaryota;Opisthokonta;Fungi;Dikarya;Ascomycota;saccharomyceta;Pezizomycotina;leotiomyceta;Eurotiomycetes;Eurotiomycetidae;Eurotiales (green and blue molds);Aspergillaceae;Aspergillus;Aspergillus violaceofuscus;Aspergillus violaceofuscus CBS 115571		IPR000727;	PS50192;
BCC199	acu01030_1_BCC199	A0A319C9S9_9EURO	469.544	4.76421e-164	274/307 (89.2508143322%)	A0A319C9S9	Uncharacterized protein	BO82DRAFT_308810	Aspergillus uvarum CBS 121591	299			cellular organisms;Eukaryota;Opisthokonta;Fungi;Dikarya;Ascomycota;saccharomyceta;Pezizomycotina;leotiomyceta;Eurotiomycetes;Eurotiomycetidae;Eurotiales (green and blue molds);Aspergillaceae;Aspergillus;Aspergillus uvarum;Aspergillus uvarum CBS 121591	PF11937;	IPR021851;
BCC199	acu01031_1_BCC199	A0A2V5IJC4_9EURO	731.865	0	358/359 (99.721448468%)	A0A2V5IJC4	Uncharacterized protein	BP00DRAFT_76159	Aspergillus indologenus CBS 114.80	359		GO:0003676	cellular organisms;Eukaryota;Opisthokonta;Fungi;Dikarya;Ascomycota;saccharomyceta;Pezizomycotina;leotiomyceta;Eurotiomycetes;Eurotiomycetidae;Eurotiales (green and blue molds);Aspergillaceae;Aspergillus;Aspergillus indologenus;Aspergillus indologenus CBS 114.80	PF00096;	IPR036236;IPR013087;	PS00028;PS50157;
BCC199	acu01032_1_BCC199	A0A2V5IC06_9EURO	1760.35	0	946/1001 (94.5054945055%)	A0A2V5IC06	Telomere_reg-2 domain-containing protein	BP00DRAFT_76234	Aspergillus indologenus CBS 114.80	1001			cellular organisms;Eukaryota;Opisthokonta;Fungi;Dikarya;Ascomycota;saccharomyceta;Pezizomycotina;leotiomyceta;Eurotiomycetes;Eurotiomycetidae;Eurotiales (green and blue molds);Aspergillaceae;Aspergillus;Aspergillus indologenus;Aspergillus indologenus CBS 114.80	PF10193;	IPR038528;IPR019337;
BCC199	acu01033_1_BCC199	A0A2V5HJ18_9EURO	862.833	0	418/424 (98.5849056604%)	A0A2V5HJ18	NEDD8-activating enzyme E1 catalytic subunit	BO99DRAFT_379545	Aspergillus violaceofuscus CBS 115571	421		GO:0019781; GO:0045116	cellular organisms;Eukaryota;Opisthokonta;Fungi;Dikarya;Ascomycota;saccharomyceta;Pezizomycotina;leotiomyceta;Eurotiomycetes;Eurotiomycetidae;Eurotiales (green and blue molds);Aspergillaceae;Aspergillus;Aspergillus violaceofuscus;Aspergillus violaceofuscus CBS 115571	PF08825;PF00899;	IPR014929;IPR000594;IPR023318;IPR030468;IPR035985;
BCC199	acu01034_1_BCC199	A0A2V5HC53_9EURO	764.222	0	372/374 (99.4652406417%)	A0A2V5HC53	DNA-directed RNA polymerases I and III 40 kDa polypeptide	BO99DRAFT_379550	Aspergillus violaceofuscus CBS 115571	374		GO:0003677; GO:0003899; GO:0006351; GO:0046983	cellular organisms;Eukaryota;Opisthokonta;Fungi;Dikarya;Ascomycota;saccharomyceta;Pezizomycotina;leotiomyceta;Eurotiomycetes;Eurotiomycetidae;Eurotiales (green and blue molds);Aspergillaceae;Aspergillus;Aspergillus violaceofuscus;Aspergillus violaceofuscus CBS 115571	PF01000;PF01193;	IPR001514;IPR011262;IPR011263;IPR036603;IPR033901;IPR036643;	PS00446;
BCC199	acu01035_1_BCC199	A0A2V5IQ20_9EURO	991.875	0	476/476 (100.0%)	A0A2V5IQ20	NADH dehydrogenase I, D subunit	BO99DRAFT_327246	Aspergillus violaceofuscus CBS 115571	476		GO:0016651; GO:0048038; GO:0051287	cellular organisms;Eukaryota;Opisthokonta;Fungi;Dikarya;Ascomycota;saccharomyceta;Pezizomycotina;leotiomyceta;Eurotiomycetes;Eurotiomycetidae;Eurotiales (green and blue molds);Aspergillaceae;Aspergillus;Aspergillus violaceofuscus;Aspergillus violaceofuscus CBS 115571	PF00346;	IPR001135;IPR038290;IPR014029;IPR022885;IPR029014;	PS00535;
BCC199	acu01036_1_BCC199	A0A319CCA8_9EURO	317.005	3.10008e-108	164/171 (95.9064327485%)	A0A319CCA8	Putative ubiquitin conjugating enzyme	BO82DRAFT_359270	Aspergillus uvarum CBS 121591	171			cellular organisms;Eukaryota;Opisthokonta;Fungi;Dikarya;Ascomycota;saccharomyceta;Pezizomycotina;leotiomyceta;Eurotiomycetes;Eurotiomycetidae;Eurotiales (green and blue molds);Aspergillaceae;Aspergillus;Aspergillus uvarum;Aspergillus uvarum CBS 121591	PF00179;	IPR000608;IPR016135;	PS50127;
BCC199	acu01037_1_BCC199	A0A319AYP6_ASPLB	515.383	2.63815e-179	299/404 (74.0099009901%)	A0A319AYP6	Calcium/calmodulin-dependent protein kinase	BO96DRAFT_407596	Aspergillus lacticoffeatus (strain CBS 101883)	433		GO:0004674; GO:0005524; GO:0016021	cellular organisms;Eukaryota;Opisthokonta;Fungi;Dikarya;Ascomycota;saccharomyceta;Pezizomycotina;leotiomyceta;Eurotiomycetes;Eurotiomycetidae;Eurotiales (green and blue molds);Aspergillaceae;Aspergillus;Aspergillus niger;Aspergillus lacticoffeatus (strain CBS 101883)	PF00069;	IPR011009;IPR000719;IPR017441;IPR008271;	PS00107;PS50011;PS00108;
BCC199	acu01038_1_BCC199	A0A1L9WK79_ASPAC	558.525	0	286/294 (97.2789115646%)	A0A1L9WK79	Uncharacterized protein	ASPACDRAFT_81221	Aspergillus aculeatus ATCC 16872	294			cellular organisms;Eukaryota;Opisthokonta;Fungi;Dikarya;Ascomycota;saccharomyceta;Pezizomycotina;leotiomyceta;Eurotiomycetes;Eurotiomycetidae;Eurotiales (green and blue molds);Aspergillaceae;Aspergillus;Aspergillus aculeatus;Aspergillus aculeatus ATCC 16872	PF00106;	IPR036291;IPR002347;
BCC199	acu01039_1_BCC199	A0A2V5IJD3_9EURO	845.114	0	417/438 (95.2054794521%)	A0A2V5IJD3	Zn(2)-C6 fungal-type domain-containing protein	BP00DRAFT_433948	Aspergillus indologenus CBS 114.80	538		GO:0000981; GO:0003677; GO:0005634; GO:0006351; GO:0008270	cellular organisms;Eukaryota;Opisthokonta;Fungi;Dikarya;Ascomycota;saccharomyceta;Pezizomycotina;leotiomyceta;Eurotiomycetes;Eurotiomycetidae;Eurotiales (green and blue molds);Aspergillaceae;Aspergillus;Aspergillus indologenus;Aspergillus indologenus CBS 114.80	PF04082;PF00172;	IPR007219;IPR001138;IPR036864;	PS50048;
BCC199	acu01040_1_BCC199	A0A2V5IC14_9EURO	660.603	0	324/337 (96.1424332344%)	A0A2V5IC14	NAD(P)-binding protein	BP00DRAFT_390793	Aspergillus indologenus CBS 114.80	337			cellular organisms;Eukaryota;Opisthokonta;Fungi;Dikarya;Ascomycota;saccharomyceta;Pezizomycotina;leotiomyceta;Eurotiomycetes;Eurotiomycetidae;Eurotiales (green and blue molds);Aspergillaceae;Aspergillus;Aspergillus indologenus;Aspergillus indologenus CBS 114.80	PF05368;	IPR036291;IPR008030;
BCC199	acu01041_1_BCC199	A0A319BV06_9EURO	1650.57	0	848/864 (98.1481481481%)	A0A319BV06	Putative serine/threonine protein kinase	BO82DRAFT_396260	Aspergillus uvarum CBS 121591	864		GO:0004674; GO:0005524	cellular organisms;Eukaryota;Opisthokonta;Fungi;Dikarya;Ascomycota;saccharomyceta;Pezizomycotina;leotiomyceta;Eurotiomycetes;Eurotiomycetidae;Eurotiales (green and blue molds);Aspergillaceae;Aspergillus;Aspergillus uvarum;Aspergillus uvarum CBS 121591	PF00069;	IPR011009;IPR000719;IPR017441;IPR008271;	PS00107;PS50011;PS00108;
BCC199	acu01042_1_BCC199	A0A2V5IJE2_9EURO	1072.77	0	522/526 (99.2395437262%)	A0A2V5IJE2	Aromatic aminotransferase Aro8	BP00DRAFT_433945	Aspergillus indologenus CBS 114.80	526		GO:0008483; GO:0009058; GO:0030170	cellular organisms;Eukaryota;Opisthokonta;Fungi;Dikarya;Ascomycota;saccharomyceta;Pezizomycotina;leotiomyceta;Eurotiomycetes;Eurotiomycetidae;Eurotiales (green and blue molds);Aspergillaceae;Aspergillus;Aspergillus indologenus;Aspergillus indologenus CBS 114.80	PF00155;	IPR004839;IPR015424;IPR015421;
BCC199	acu00027_4_BCC199	A0A2V5HDW5_9EURO	905.975	0	478/503 (95.0298210736%)	A0A2V5HDW5	MFS general substrate transporter	BO99DRAFT_431540	Aspergillus violaceofuscus CBS 115571	503		GO:0016021; GO:0055085	cellular organisms;Eukaryota;Opisthokonta;Fungi;Dikarya;Ascomycota;saccharomyceta;Pezizomycotina;leotiomyceta;Eurotiomycetes;Eurotiomycetidae;Eurotiales (green and blue molds);Aspergillaceae;Aspergillus;Aspergillus violaceofuscus;Aspergillus violaceofuscus CBS 115571	PF07690;	IPR011701;IPR020846;IPR036259;	PS50850;
BCC199	acu00027_3_BCC199	A0A319BWB0_9EURO	956.822	0	505/528 (95.6439393939%)	A0A319BWB0	MFS general substrate transporter	BO82DRAFT_435383	Aspergillus uvarum CBS 121591	888		GO:0016021; GO:0022857	cellular organisms;Eukaryota;Opisthokonta;Fungi;Dikarya;Ascomycota;saccharomyceta;Pezizomycotina;leotiomyceta;Eurotiomycetes;Eurotiomycetidae;Eurotiales (green and blue molds);Aspergillaceae;Aspergillus;Aspergillus uvarum;Aspergillus uvarum CBS 121591	PF07690;	IPR011701;IPR020846;IPR036259;IPR005829;	PS50850;PS00216;
BCC199	acu00027_1_BCC199	A0A319BZ08_9EURO	990.334	0	512/523 (97.896749522%)	A0A319BZ08	MFS multidrug transporter	BO82DRAFT_358772	Aspergillus uvarum CBS 121591	523		GO:0016021; GO:0022857	cellular organisms;Eukaryota;Opisthokonta;Fungi;Dikarya;Ascomycota;saccharomyceta;Pezizomycotina;leotiomyceta;Eurotiomycetes;Eurotiomycetidae;Eurotiales (green and blue molds);Aspergillaceae;Aspergillus;Aspergillus uvarum;Aspergillus uvarum CBS 121591	PF07690;	IPR011701;IPR020846;IPR036259;IPR005829;	PS50850;PS00216;
BCC199	acu00027_2_BCC199	A0A2V5HDF5_9EURO	1018.07	0	506/508 (99.6062992126%)	A0A2V5HDF5	MFS multidrug transporter	BO99DRAFT_20595	Aspergillus violaceofuscus CBS 115571	508		GO:0016021; GO:0022857	cellular organisms;Eukaryota;Opisthokonta;Fungi;Dikarya;Ascomycota;saccharomyceta;Pezizomycotina;leotiomyceta;Eurotiomycetes;Eurotiomycetidae;Eurotiales (green and blue molds);Aspergillaceae;Aspergillus;Aspergillus violaceofuscus;Aspergillus violaceofuscus CBS 115571	PF07690;	IPR011701;IPR020846;IPR036259;IPR005829;	PS50850;PS00216;
BCC199	acu00028_6_BCC199	A0A1L9WHN9_ASPAC	647.506	0	322/339 (94.9852507375%)	A0A1L9WHN9	Aspartate aminotransferase (EC 2.6.1.1)	ASPACDRAFT_35738	Aspergillus aculeatus ATCC 16872	417	2.6.1.1	GO:0004069; GO:0006520; GO:0009058; GO:0030170	cellular organisms;Eukaryota;Opisthokonta;Fungi;Dikarya;Ascomycota;saccharomyceta;Pezizomycotina;leotiomyceta;Eurotiomycetes;Eurotiomycetidae;Eurotiales (green and blue molds);Aspergillaceae;Aspergillus;Aspergillus aculeatus;Aspergillus aculeatus ATCC 16872	PF00155;	IPR004839;IPR000796;IPR004838;IPR015424;IPR015422;IPR015421;	PS00105;
BCC199	acu00028_5_BCC199	A0A2V5I3M2_9EURO	495.738	9.60668e-174	245/256 (95.703125%)	A0A2V5I3M2	PLP-dependent transferase	BP00DRAFT_436112	Aspergillus indologenus CBS 114.80	406		GO:0006520; GO:0008483; GO:0009058; GO:0030170	cellular organisms;Eukaryota;Opisthokonta;Fungi;Dikarya;Ascomycota;saccharomyceta;Pezizomycotina;leotiomyceta;Eurotiomycetes;Eurotiomycetidae;Eurotiales (green and blue molds);Aspergillaceae;Aspergillus;Aspergillus indologenus;Aspergillus indologenus CBS 114.80	PF00155;	IPR004839;IPR000796;IPR015424;IPR015422;IPR015421;
BCC199	acu00028_4_BCC199	A0A2V5HP44_9EURO	728.783	0	372/384 (96.875%)	A0A2V5HP44	Aromatic-amino-acid aminotransferase	BP00DRAFT_407961	Aspergillus indologenus CBS 114.80	423		GO:0006520; GO:0008483; GO:0009058; GO:0030170	cellular organisms;Eukaryota;Opisthokonta;Fungi;Dikarya;Ascomycota;saccharomyceta;Pezizomycotina;leotiomyceta;Eurotiomycetes;Eurotiomycetidae;Eurotiales (green and blue molds);Aspergillaceae;Aspergillus;Aspergillus indologenus;Aspergillus indologenus CBS 114.80	PF00155;	IPR004839;IPR000796;IPR015424;IPR015422;IPR015421;
BCC199	acu00028_3_BCC199	A0A2V5HP44_9EURO	728.783	0	372/384 (96.875%)	A0A2V5HP44	Aromatic-amino-acid aminotransferase	BP00DRAFT_407961	Aspergillus indologenus CBS 114.80	423		GO:0006520; GO:0008483; GO:0009058; GO:0030170	cellular organisms;Eukaryota;Opisthokonta;Fungi;Dikarya;Ascomycota;saccharomyceta;Pezizomycotina;leotiomyceta;Eurotiomycetes;Eurotiomycetidae;Eurotiales (green and blue molds);Aspergillaceae;Aspergillus;Aspergillus indologenus;Aspergillus indologenus CBS 114.80	PF00155;	IPR004839;IPR000796;IPR015424;IPR015422;IPR015421;
BCC199	acu00028_2_BCC199	A0A2V5HZW4_9EURO	850.507	0	410/416 (98.5576923077%)	A0A2V5HZW4	PLP-dependent transferase	BO99DRAFT_407859	Aspergillus violaceofuscus CBS 115571	465		GO:0006520; GO:0008483; GO:0009058; GO:0030170	cellular organisms;Eukaryota;Opisthokonta;Fungi;Dikarya;Ascomycota;saccharomyceta;Pezizomycotina;leotiomyceta;Eurotiomycetes;Eurotiomycetidae;Eurotiales (green and blue molds);Aspergillaceae;Aspergillus;Aspergillus violaceofuscus;Aspergillus violaceofuscus CBS 115571	PF00155;	IPR004839;IPR000796;IPR015424;IPR015422;IPR015421;
BCC199	acu00028_1_BCC199	A0A1L9X706_ASPAC	887.1	0	428/429 (99.7668997669%)	A0A1L9X706	Aspartate aminotransferase (EC 2.6.1.1)	ASPACDRAFT_75605	Aspergillus aculeatus ATCC 16872	429	2.6.1.1	GO:0004069; GO:0006520; GO:0009058; GO:0030170	cellular organisms;Eukaryota;Opisthokonta;Fungi;Dikarya;Ascomycota;saccharomyceta;Pezizomycotina;leotiomyceta;Eurotiomycetes;Eurotiomycetidae;Eurotiales (green and blue molds);Aspergillaceae;Aspergillus;Aspergillus aculeatus;Aspergillus aculeatus ATCC 16872	PF00155;	IPR004839;IPR000796;IPR004838;IPR015424;IPR015422;IPR015421;	PS00105;
BCC199	acu00029_1_BCC199	A0A319DBX3_9EURO	955.666	0	544/556 (97.8417266187%)	A0A319DBX3	RGase B	BO82DRAFT_319844	Aspergillus uvarum CBS 121591	548		GO:0004650; GO:0005975	cellular organisms;Eukaryota;Opisthokonta;Fungi;Dikarya;Ascomycota;saccharomyceta;Pezizomycotina;leotiomyceta;Eurotiomycetes;Eurotiomycetidae;Eurotiales (green and blue molds);Aspergillaceae;Aspergillus;Aspergillus uvarum;Aspergillus uvarum CBS 121591	PF00295;	IPR000743;IPR012334;IPR011050;
BCC199	acu00029_3_BCC199	A0A1L9WLL3_ASPAC	891.723	0	520/597 (87.1021775544%)	A0A1L9WLL3	Uncharacterized protein	ASPACDRAFT_1890327	Aspergillus aculeatus ATCC 16872	579		GO:0004650; GO:0005975	cellular organisms;Eukaryota;Opisthokonta;Fungi;Dikarya;Ascomycota;saccharomyceta;Pezizomycotina;leotiomyceta;Eurotiomycetes;Eurotiomycetidae;Eurotiales (green and blue molds);Aspergillaceae;Aspergillus;Aspergillus aculeatus;Aspergillus aculeatus ATCC 16872	PF00295;	IPR000743;IPR012334;IPR011050;
BCC199	acu00029_5_BCC199	A0A2V5HAG9_9EURO	611.683	0	348/449 (77.5055679287%)	A0A2V5HAG9	RGase E	BO99DRAFT_423441	Aspergillus violaceofuscus CBS 115571	522		GO:0004650; GO:0005975	cellular organisms;Eukaryota;Opisthokonta;Fungi;Dikarya;Ascomycota;saccharomyceta;Pezizomycotina;leotiomyceta;Eurotiomycetes;Eurotiomycetidae;Eurotiales (green and blue molds);Aspergillaceae;Aspergillus;Aspergillus violaceofuscus;Aspergillus violaceofuscus CBS 115571	PF00295;	IPR000743;IPR012334;IPR011050;
BCC199	acu00029_4_BCC199	A0A2V5I849_9EURO	887.871	0	439/440 (99.7727272727%)	A0A2V5I849	Rhamnogalacturonase A	BP00DRAFT_340652	Aspergillus indologenus CBS 114.80	440		GO:0004650; GO:0005975	cellular organisms;Eukaryota;Opisthokonta;Fungi;Dikarya;Ascomycota;saccharomyceta;Pezizomycotina;leotiomyceta;Eurotiomycetes;Eurotiomycetidae;Eurotiales (green and blue molds);Aspergillaceae;Aspergillus;Aspergillus indologenus;Aspergillus indologenus CBS 114.80	PF00295;	IPR000743;IPR012334;IPR011050;
BCC199	acu00029_2_BCC199	A0A2V5IJY9_9EURO	1007.67	0	506/537 (94.2271880819%)	A0A2V5IJY9	Pectin lyase-like protein	BP00DRAFT_350249	Aspergillus indologenus CBS 114.80	525		GO:0004650; GO:0005975; GO:0016829	cellular organisms;Eukaryota;Opisthokonta;Fungi;Dikarya;Ascomycota;saccharomyceta;Pezizomycotina;leotiomyceta;Eurotiomycetes;Eurotiomycetidae;Eurotiales (green and blue molds);Aspergillaceae;Aspergillus;Aspergillus indologenus;Aspergillus indologenus CBS 114.80	PF00295;	IPR000743;IPR012334;IPR011050;
BCC199	acu01043_1_BCC199	A0A2V5JEG5_9EURO	1198.73	0	585/590 (99.1525423729%)	A0A2V5JEG5	Acetolactate synthase	BP00DRAFT_423324	Aspergillus indologenus CBS 114.80	600		GO:0000287; GO:0003824; GO:0030976	cellular organisms;Eukaryota;Opisthokonta;Fungi;Dikarya;Ascomycota;saccharomyceta;Pezizomycotina;leotiomyceta;Eurotiomycetes;Eurotiomycetidae;Eurotiales (green and blue molds);Aspergillaceae;Aspergillus;Aspergillus indologenus;Aspergillus indologenus CBS 114.80	PF02775;PF00205;PF02776;	IPR029035;IPR029061;IPR012000;IPR012001;IPR011766;
BCC199	acu01044_1_BCC199	A0A2V5J8A0_9EURO	1368.6	0	659/666 (98.9489489489%)	A0A2V5J8A0	IQ calmodulin-binding motif protein	BP00DRAFT_337137	Aspergillus indologenus CBS 114.80	666		GO:0003824; GO:0016021	cellular organisms;Eukaryota;Opisthokonta;Fungi;Dikarya;Ascomycota;saccharomyceta;Pezizomycotina;leotiomyceta;Eurotiomycetes;Eurotiomycetidae;Eurotiales (green and blue molds);Aspergillaceae;Aspergillus;Aspergillus indologenus;Aspergillus indologenus CBS 114.80	PF13091;	IPR025202;IPR001736;	PS50035;
BCC199	acu01045_1_BCC199	A0A319BRT1_9EURO	999.964	0	500/508 (98.4251968504%)	A0A319BRT1	Protein-serine/threonine kinase (EC 2.7.11.-)	BO82DRAFT_322234	Aspergillus uvarum CBS 121591	508	2.7.11.-	GO:0004672; GO:0005524; GO:0005759	cellular organisms;Eukaryota;Opisthokonta;Fungi;Dikarya;Ascomycota;saccharomyceta;Pezizomycotina;leotiomyceta;Eurotiomycetes;Eurotiomycetidae;Eurotiales (green and blue molds);Aspergillaceae;Aspergillus;Aspergillus uvarum;Aspergillus uvarum CBS 121591	PF10436;PF02518;	IPR036784;IPR018955;IPR039028;IPR003594;IPR036890;IPR004358;
BCC199	acu01046_1_BCC199	A0A2V5ICE5_9EURO	145.591	6.50583e-44	71/71 (100.0%)	A0A2V5ICE5	Uncharacterized protein	BP00DRAFT_443919	Aspergillus indologenus CBS 114.80	71			cellular organisms;Eukaryota;Opisthokonta;Fungi;Dikarya;Ascomycota;saccharomyceta;Pezizomycotina;leotiomyceta;Eurotiomycetes;Eurotiomycetidae;Eurotiales (green and blue molds);Aspergillaceae;Aspergillus;Aspergillus indologenus;Aspergillus indologenus CBS 114.80		IPR037045;
BCC199	acu01047_1_BCC199	A0A2V5IZ26_9EURO	1529.23	0	763/786 (97.0737913486%)	A0A2V5IZ26	Potassium transporter 5	BP00DRAFT_76644	Aspergillus indologenus CBS 114.80	786		GO:0015079; GO:0016021	cellular organisms;Eukaryota;Opisthokonta;Fungi;Dikarya;Ascomycota;saccharomyceta;Pezizomycotina;leotiomyceta;Eurotiomycetes;Eurotiomycetidae;Eurotiales (green and blue molds);Aspergillaceae;Aspergillus;Aspergillus indologenus;Aspergillus indologenus CBS 114.80	PF02705;	IPR003855;
BCC199	acu01048_1_BCC199	A0A319BXH9_9EURO	617.076	0	310/312 (99.358974359%)	A0A319BXH9	Meiotic chromosome segregation protein	BO82DRAFT_359286	Aspergillus uvarum CBS 121591	312			cellular organisms;Eukaryota;Opisthokonta;Fungi;Dikarya;Ascomycota;saccharomyceta;Pezizomycotina;leotiomyceta;Eurotiomycetes;Eurotiomycetidae;Eurotiales (green and blue molds);Aspergillaceae;Aspergillus;Aspergillus uvarum;Aspergillus uvarum CBS 121591	PF09347;	IPR018959;
BCC199	acu01049_1_BCC199	A0A2V5GVU6_9EURO	2170.59	0	1171/1181 (99.1532599492%)	A0A2V5GVU6	Ribosome biogenesis protein	BO99DRAFT_447824	Aspergillus violaceofuscus CBS 115571	1177		GO:0005525; GO:0005634; GO:0042254	cellular organisms;Eukaryota;Opisthokonta;Fungi;Dikarya;Ascomycota;saccharomyceta;Pezizomycotina;leotiomyceta;Eurotiomycetes;Eurotiomycetidae;Eurotiales (green and blue molds);Aspergillaceae;Aspergillus;Aspergillus violaceofuscus;Aspergillus violaceofuscus CBS 115571	PF08142;PF04950;	IPR012948;IPR039761;IPR037875;IPR007034;IPR030387;IPR027417;	PS51714;
BCC199	acu01050_1_BCC199	A0A1L9WK28_ASPAC	778.089	0	473/516 (91.6666666667%)	A0A1L9WK28	Uncharacterized protein	ASPACDRAFT_46682	Aspergillus aculeatus ATCC 16872	519			cellular organisms;Eukaryota;Opisthokonta;Fungi;Dikarya;Ascomycota;saccharomyceta;Pezizomycotina;leotiomyceta;Eurotiomycetes;Eurotiomycetidae;Eurotiales (green and blue molds);Aspergillaceae;Aspergillus;Aspergillus aculeatus;Aspergillus aculeatus ATCC 16872
BCC199	acu01051_1_BCC199	A0A2V5IMX0_9EURO	1204.5	0	757/789 (95.9442332066%)	A0A2V5IMX0	Uncharacterized protein	BP00DRAFT_384629	Aspergillus indologenus CBS 114.80	781		GO:0003723; GO:0006397; GO:0046872	cellular organisms;Eukaryota;Opisthokonta;Fungi;Dikarya;Ascomycota;saccharomyceta;Pezizomycotina;leotiomyceta;Eurotiomycetes;Eurotiomycetidae;Eurotiales (green and blue molds);Aspergillaceae;Aspergillus;Aspergillus indologenus;Aspergillus indologenus CBS 114.80	PF01480;	IPR012677;IPR002483;IPR036483;IPR035979;IPR000504;IPR000571;	PS50102;PS50103;
BCC199	acu01052_1_BCC199	A0A1L9WK26_ASPAC	1719.9	0	837/841 (99.5243757432%)	A0A1L9WK26	Tr-type G domain-containing protein	ASPACDRAFT_81212	Aspergillus aculeatus ATCC 16872	839		GO:0003924; GO:0005525	cellular organisms;Eukaryota;Opisthokonta;Fungi;Dikarya;Ascomycota;saccharomyceta;Pezizomycotina;leotiomyceta;Eurotiomycetes;Eurotiomycetidae;Eurotiales (green and blue molds);Aspergillaceae;Aspergillus;Aspergillus aculeatus;Aspergillus aculeatus ATCC 16872	PF00679;PF14492;PF03764;PF00009;PF03144;	IPR041095;IPR035647;IPR000640;IPR004161;IPR031157;IPR027417;IPR020568;IPR014721;IPR005225;IPR000795;IPR009000;IPR005517;	PS00301;PS51722;
BCC199	acu01053_1_BCC199	A0A2V5HL74_9EURO	872.463	0	416/422 (98.5781990521%)	A0A2V5HL74	Fermentation associated protein	BP00DRAFT_462008	Aspergillus indologenus CBS 114.80	3193		GO:0006113; GO:0016021	cellular organisms;Eukaryota;Opisthokonta;Fungi;Dikarya;Ascomycota;saccharomyceta;Pezizomycotina;leotiomyceta;Eurotiomycetes;Eurotiomycetidae;Eurotiales (green and blue molds);Aspergillaceae;Aspergillus;Aspergillus indologenus;Aspergillus indologenus CBS 114.80		IPR029636;
BCC199	acu01054_1_BCC199	A0A2V5HT53_9EURO	1129.39	0	556/590 (94.2372881356%)	A0A2V5HT53	DUF300-domain-containing protein	BP00DRAFT_116284	Aspergillus indologenus CBS 114.80	589		GO:0016021	cellular organisms;Eukaryota;Opisthokonta;Fungi;Dikarya;Ascomycota;saccharomyceta;Pezizomycotina;leotiomyceta;Eurotiomycetes;Eurotiomycetidae;Eurotiales (green and blue molds);Aspergillaceae;Aspergillus;Aspergillus indologenus;Aspergillus indologenus CBS 114.80	PF03619;	IPR005178;
BCC199	acu01055_1_BCC199	A0A319BXI9_9EURO	602.053	0	380/449 (84.6325167038%)	A0A319BXI9	Uncharacterized protein	BO82DRAFT_209565	Aspergillus uvarum CBS 121591	540			cellular organisms;Eukaryota;Opisthokonta;Fungi;Dikarya;Ascomycota;saccharomyceta;Pezizomycotina;leotiomyceta;Eurotiomycetes;Eurotiomycetidae;Eurotiales (green and blue molds);Aspergillaceae;Aspergillus;Aspergillus uvarum;Aspergillus uvarum CBS 121591
BCC199	acu01056_1_BCC199	A0A2V5HRC9_9EURO	2088.15	0	1006/1006 (100.0%)	A0A2V5HRC9	KH domain protein	BP00DRAFT_116390	Aspergillus indologenus CBS 114.80	1006		GO:0003723	cellular organisms;Eukaryota;Opisthokonta;Fungi;Dikarya;Ascomycota;saccharomyceta;Pezizomycotina;leotiomyceta;Eurotiomycetes;Eurotiomycetidae;Eurotiales (green and blue molds);Aspergillaceae;Aspergillus;Aspergillus indologenus;Aspergillus indologenus CBS 114.80	PF00013;	IPR004087;IPR004088;IPR036612;
BCC199	acu01057_1_BCC199	A0A2V5I2F3_9EURO	1583.54	0	829/843 (98.3392645314%)	A0A2V5I2F3	Uncharacterized protein	BO99DRAFT_371460	Aspergillus violaceofuscus CBS 115571	843			cellular organisms;Eukaryota;Opisthokonta;Fungi;Dikarya;Ascomycota;saccharomyceta;Pezizomycotina;leotiomyceta;Eurotiomycetes;Eurotiomycetidae;Eurotiales (green and blue molds);Aspergillaceae;Aspergillus;Aspergillus violaceofuscus;Aspergillus violaceofuscus CBS 115571
BCC199	acu01058_1_BCC199	A0A319BV27_9EURO	574.318	0	287/296 (96.9594594595%)	A0A319BV27	Pyrimidine 5-nucleotidase	BO82DRAFT_359306	Aspergillus uvarum CBS 121591	296		GO:0016787	cellular organisms;Eukaryota;Opisthokonta;Fungi;Dikarya;Ascomycota;saccharomyceta;Pezizomycotina;leotiomyceta;Eurotiomycetes;Eurotiomycetidae;Eurotiales (green and blue molds);Aspergillaceae;Aspergillus;Aspergillus uvarum;Aspergillus uvarum CBS 121591	PF13419;	IPR036412;IPR006439;IPR041492;IPR023214;IPR010237;
BCC199	acu01059_1_BCC199	A0A1L9WK31_ASPAC	970.689	0	481/498 (96.5863453815%)	A0A1L9WK31	Aamy domain-containing protein	ASPACDRAFT_1906027	Aspergillus aculeatus ATCC 16872	498		GO:0004556; GO:0005509; GO:0016052	cellular organisms;Eukaryota;Opisthokonta;Fungi;Dikarya;Ascomycota;saccharomyceta;Pezizomycotina;leotiomyceta;Eurotiomycetes;Eurotiomycetidae;Eurotiales (green and blue molds);Aspergillaceae;Aspergillus;Aspergillus aculeatus;Aspergillus aculeatus ATCC 16872	PF00128;PF09260;	IPR013777;IPR015340;IPR006047;IPR013780;IPR017853;
BCC199	acu01060_1_BCC199	A0A2V5HKS4_9EURO	2773.04	0	1372/1386 (98.9898989899%)	A0A2V5HKS4	Dynactin	BP00DRAFT_359402	Aspergillus indologenus CBS 114.80	1386			cellular organisms;Eukaryota;Opisthokonta;Fungi;Dikarya;Ascomycota;saccharomyceta;Pezizomycotina;leotiomyceta;Eurotiomycetes;Eurotiomycetidae;Eurotiales (green and blue molds);Aspergillaceae;Aspergillus;Aspergillus indologenus;Aspergillus indologenus CBS 114.80	PF01302;PF12455;	IPR036859;IPR000938;IPR022157;	PS00845;PS50245;
BCC199	acu01061_1_BCC199	A0A2V5I9A2_9EURO	3851.98	0	1854/1857 (99.8384491115%)	A0A2V5I9A2	Uncharacterized protein	BP00DRAFT_123499	Aspergillus indologenus CBS 114.80	1857		GO:0003774; GO:0003779; GO:0005524; GO:0016021; GO:0016459; GO:0016758	cellular organisms;Eukaryota;Opisthokonta;Fungi;Dikarya;Ascomycota;saccharomyceta;Pezizomycotina;leotiomyceta;Eurotiomycetes;Eurotiomycetidae;Eurotiales (green and blue molds);Aspergillaceae;Aspergillus;Aspergillus indologenus;Aspergillus indologenus CBS 114.80	PF00173;PF08766;PF00063;	IPR004835;IPR001199;IPR036400;IPR014876;IPR001609;IPR036037;IPR029044;IPR027417;	PS50255;PS51456;
BCC199	acu01062_1_BCC199	A0A2V5GX49_9EURO	3634.34	0	1754/1762 (99.5459704881%)	A0A2V5GX49	Uncharacterized protein	BO99DRAFT_40383	Aspergillus violaceofuscus CBS 115571	1762		GO:0003774; GO:0003779; GO:0005524; GO:0016021; GO:0016459; GO:0016758	cellular organisms;Eukaryota;Opisthokonta;Fungi;Dikarya;Ascomycota;saccharomyceta;Pezizomycotina;leotiomyceta;Eurotiomycetes;Eurotiomycetidae;Eurotiales (green and blue molds);Aspergillaceae;Aspergillus;Aspergillus violaceofuscus;Aspergillus violaceofuscus CBS 115571	PF00173;PF08766;PF00063;	IPR004835;IPR001199;IPR036400;IPR014876;IPR036961;IPR001609;IPR029044;IPR027417;
BCC199	acu01063_1_BCC199	A0A1L9WK08_ASPAC	185.652	1.17865e-54	168/263 (63.8783269962%)	A0A1L9WK08	Uncharacterized protein	ASPACDRAFT_63421	Aspergillus aculeatus ATCC 16872	221		GO:0031083	cellular organisms;Eukaryota;Opisthokonta;Fungi;Dikarya;Ascomycota;saccharomyceta;Pezizomycotina;leotiomyceta;Eurotiomycetes;Eurotiomycetidae;Eurotiales (green and blue molds);Aspergillaceae;Aspergillus;Aspergillus aculeatus;Aspergillus aculeatus ATCC 16872	PF06320;	IPR009395;
BCC199	acu01064_1_BCC199	A0A2V5HK95_9EURO	1852.8	0	942/1005 (93.7313432836%)	A0A2V5HK95	Serinc-domain-containing protein	BP00DRAFT_441189	Aspergillus indologenus CBS 114.80	1464		GO:0005524; GO:0006298; GO:0016021; GO:0016887; GO:0030983; GO:0032300	cellular organisms;Eukaryota;Opisthokonta;Fungi;Dikarya;Ascomycota;saccharomyceta;Pezizomycotina;leotiomyceta;Eurotiomycetes;Eurotiomycetidae;Eurotiales (green and blue molds);Aspergillaceae;Aspergillus;Aspergillus indologenus;Aspergillus indologenus CBS 114.80	PF01119;PF08676;PF03348;	IPR014762;IPR002099;IPR013507;IPR036890;IPR038973;IPR014790;IPR042120;IPR042121;IPR037198;IPR020568;IPR014721;IPR005016;	PS00058;
BCC199	acu01065_1_BCC199	A0A2V5HK95_9EURO	955.666	0	456/456 (100.0%)	A0A2V5HK95	Serinc-domain-containing protein	BP00DRAFT_441189	Aspergillus indologenus CBS 114.80	1464		GO:0005524; GO:0006298; GO:0016021; GO:0016887; GO:0030983; GO:0032300	cellular organisms;Eukaryota;Opisthokonta;Fungi;Dikarya;Ascomycota;saccharomyceta;Pezizomycotina;leotiomyceta;Eurotiomycetes;Eurotiomycetidae;Eurotiales (green and blue molds);Aspergillaceae;Aspergillus;Aspergillus indologenus;Aspergillus indologenus CBS 114.80	PF01119;PF08676;PF03348;	IPR014762;IPR002099;IPR013507;IPR036890;IPR038973;IPR014790;IPR042120;IPR042121;IPR037198;IPR020568;IPR014721;IPR005016;	PS00058;
BCC199	acu01066_1_BCC199	A0A2V5IX76_9EURO	1105.89	0	544/548 (99.2700729927%)	A0A2V5IX76	MFS transporter	BP00DRAFT_471885	Aspergillus indologenus CBS 114.80	548		GO:0016021	cellular organisms;Eukaryota;Opisthokonta;Fungi;Dikarya;Ascomycota;saccharomyceta;Pezizomycotina;leotiomyceta;Eurotiomycetes;Eurotiomycetidae;Eurotiales (green and blue molds);Aspergillaceae;Aspergillus;Aspergillus indologenus;Aspergillus indologenus CBS 114.80	PF06813;	IPR036259;IPR010658;
BCC199	acu01067_1_BCC199	A0A2V5GS23_9EURO	1009.59	0	500/521 (95.9692898273%)	A0A2V5GS23	Cytochrome P450	BO99DRAFT_417313	Aspergillus violaceofuscus CBS 115571	521		GO:0005506; GO:0016021; GO:0016705; GO:0020037	cellular organisms;Eukaryota;Opisthokonta;Fungi;Dikarya;Ascomycota;saccharomyceta;Pezizomycotina;leotiomyceta;Eurotiomycetes;Eurotiomycetidae;Eurotiales (green and blue molds);Aspergillaceae;Aspergillus;Aspergillus violaceofuscus;Aspergillus violaceofuscus CBS 115571	PF00067;	IPR001128;IPR002401;IPR036396;
BCC199	acu01068_1_BCC199	A0A2V5HP50_9EURO	903.279	0	450/451 (99.77827051%)	A0A2V5HP50	GATA-type domain-containing protein	BP00DRAFT_451345	Aspergillus indologenus CBS 114.80	521		GO:0003700; GO:0005634; GO:0008270; GO:0043565	cellular organisms;Eukaryota;Opisthokonta;Fungi;Dikarya;Ascomycota;saccharomyceta;Pezizomycotina;leotiomyceta;Eurotiomycetes;Eurotiomycetidae;Eurotiales (green and blue molds);Aspergillaceae;Aspergillus;Aspergillus indologenus;Aspergillus indologenus CBS 114.80	PF00320;	IPR039355;IPR000679;IPR013088;	PS00344;PS50114;
BCC199	acu01069_1_BCC199	A0A2V5HW00_9EURO	1620.91	0	775/780 (99.358974359%)	A0A2V5HW00	Uncharacterized protein	BP00DRAFT_382258	Aspergillus indologenus CBS 114.80	1968		GO:0004430; GO:0005524	cellular organisms;Eukaryota;Opisthokonta;Fungi;Dikarya;Ascomycota;saccharomyceta;Pezizomycotina;leotiomyceta;Eurotiomycetes;Eurotiomycetidae;Eurotiales (green and blue molds);Aspergillaceae;Aspergillus;Aspergillus indologenus;Aspergillus indologenus CBS 114.80	PF00271;PF00454;PF00176;	IPR014001;IPR001650;IPR039756;IPR027417;IPR000403;IPR018936;IPR038718;IPR000330;	PS51192;PS51194;PS00916;
BCC199	acu01070_1_BCC199	A0A1L9WK15_ASPAC	2377.44	0	1177/1218 (96.6338259442%)	A0A1L9WK15	Uncharacterized protein	ASPACDRAFT_46659	Aspergillus aculeatus ATCC 16872	1216		GO:0005524	cellular organisms;Eukaryota;Opisthokonta;Fungi;Dikarya;Ascomycota;saccharomyceta;Pezizomycotina;leotiomyceta;Eurotiomycetes;Eurotiomycetidae;Eurotiales (green and blue molds);Aspergillaceae;Aspergillus;Aspergillus aculeatus;Aspergillus aculeatus ATCC 16872	PF00271;PF00176;	IPR014001;IPR001650;IPR027417;IPR038718;IPR000330;	PS51192;PS51194;
BCC199	acu01071_1_BCC199	A0A319BXV6_9EURO	334.724	2.36568e-114	187/200 (93.5%)	A0A319BXV6	Mediator of RNA polymerase II transcription subunit 21	BO82DRAFT_347609	Aspergillus uvarum CBS 121591	198		GO:0016592	cellular organisms;Eukaryota;Opisthokonta;Fungi;Dikarya;Ascomycota;saccharomyceta;Pezizomycotina;leotiomyceta;Eurotiomycetes;Eurotiomycetidae;Eurotiales (green and blue molds);Aspergillaceae;Aspergillus;Aspergillus uvarum;Aspergillus uvarum CBS 121591	PF11221;	IPR037212;IPR021384;
BCC199	acu01072_1_BCC199	A0A1L9WJZ4_ASPAC	633.254	0	331/359 (92.2005571031%)	A0A1L9WJZ4	Uncharacterized protein	ASPACDRAFT_1859172	Aspergillus aculeatus ATCC 16872	358			cellular organisms;Eukaryota;Opisthokonta;Fungi;Dikarya;Ascomycota;saccharomyceta;Pezizomycotina;leotiomyceta;Eurotiomycetes;Eurotiomycetidae;Eurotiales (green and blue molds);Aspergillaceae;Aspergillus;Aspergillus aculeatus;Aspergillus aculeatus ATCC 16872	PF10356;	IPR018828;
BCC199	acu01073_1_BCC199	A0A2V5H574_9EURO	300.827	1.39571e-101	152/153 (99.3464052288%)	A0A2V5H574	Mitochondrial fission 1 protein	BO99DRAFT_404481	Aspergillus violaceofuscus CBS 115571	153		GO:0000266; GO:0005741; GO:0016021	cellular organisms;Eukaryota;Opisthokonta;Fungi;Dikarya;Ascomycota;saccharomyceta;Pezizomycotina;leotiomyceta;Eurotiomycetes;Eurotiomycetidae;Eurotiales (green and blue molds);Aspergillaceae;Aspergillus;Aspergillus violaceofuscus;Aspergillus violaceofuscus CBS 115571	PF14853;PF14852;	IPR016543;IPR033745;IPR028061;IPR028058;IPR011990;
BCC199	acu01074_1_BCC199	A0A2V5HPD4_9EURO	539.265	0	265/268 (98.8805970149%)	A0A2V5HPD4	Uncharacterized protein	BP00DRAFT_430490	Aspergillus indologenus CBS 114.80	268			cellular organisms;Eukaryota;Opisthokonta;Fungi;Dikarya;Ascomycota;saccharomyceta;Pezizomycotina;leotiomyceta;Eurotiomycetes;Eurotiomycetidae;Eurotiales (green and blue molds);Aspergillaceae;Aspergillus;Aspergillus indologenus;Aspergillus indologenus CBS 114.80	PF10607;PF08513;	IPR013144;IPR024964;IPR006595;IPR006594;	PS50897;PS50896;
BCC199	acu01075_1_BCC199	A0A1L9WK10_ASPAC	899.427	0	439/454 (96.6960352423%)	A0A1L9WK10	Uridine kinase (EC 2.7.1.48)	ASPACDRAFT_81191	Aspergillus aculeatus ATCC 16872	454	2.7.1.48	GO:0004849; GO:0005524; GO:0009116; GO:0044206; GO:0044211	cellular organisms;Eukaryota;Opisthokonta;Fungi;Dikarya;Ascomycota;saccharomyceta;Pezizomycotina;leotiomyceta;Eurotiomycetes;Eurotiomycetidae;Eurotiales (green and blue molds);Aspergillaceae;Aspergillus;Aspergillus aculeatus;Aspergillus aculeatus ATCC 16872	PF00485;	IPR027417;IPR000836;IPR006083;IPR029057;IPR000764;
BCC199	acu01076_1_BCC199	A0A2V5IQN1_9EURO	738.028	0	360/366 (98.3606557377%)	A0A2V5IQN1	Uncharacterized protein	BP00DRAFT_356375	Aspergillus indologenus CBS 114.80	406			cellular organisms;Eukaryota;Opisthokonta;Fungi;Dikarya;Ascomycota;saccharomyceta;Pezizomycotina;leotiomyceta;Eurotiomycetes;Eurotiomycetidae;Eurotiales (green and blue molds);Aspergillaceae;Aspergillus;Aspergillus indologenus;Aspergillus indologenus CBS 114.80	PF02752;PF00339;	IPR011021;IPR014752;IPR011022;IPR014756;
BCC199	acu01077_1_BCC199	A0A318ZQC3_9EURO	1117.84	0	692/742 (93.2614555256%)	A0A318ZQC3	Uncharacterized protein	BP01DRAFT_420271	Aspergillus saccharolyticus JOP 1030-1	1946		GO:0005634; GO:0006364	cellular organisms;Eukaryota;Opisthokonta;Fungi;Dikarya;Ascomycota;saccharomyceta;Pezizomycotina;leotiomyceta;Eurotiomycetes;Eurotiomycetidae;Eurotiales (green and blue molds);Aspergillaceae;Aspergillus;Aspergillus saccharolyticus;Aspergillus saccharolyticus JOP 1030-1	PF14636;PF08159;	IPR039754;IPR028084;IPR012580;
BCC199	acu01078_1_BCC199	A0A2V5HP41_9EURO	2440.61	0	1209/1215 (99.5061728395%)	A0A2V5HP41	FNIP_N domain-containing protein	BP00DRAFT_356382	Aspergillus indologenus CBS 114.80	1215			cellular organisms;Eukaryota;Opisthokonta;Fungi;Dikarya;Ascomycota;saccharomyceta;Pezizomycotina;leotiomyceta;Eurotiomycetes;Eurotiomycetidae;Eurotiales (green and blue molds);Aspergillaceae;Aspergillus;Aspergillus indologenus;Aspergillus indologenus CBS 114.80	PF14636;	IPR028084;
BCC199	acu01079_1_BCC199	A0A319BUX1_9EURO	1451.03	0	740/779 (94.9935815148%)	A0A319BUX1	Gal_mutarotas_2 domain-containing protein	BO82DRAFT_396297	Aspergillus uvarum CBS 121591	772		GO:0004553; GO:0005975; GO:0030246	cellular organisms;Eukaryota;Opisthokonta;Fungi;Dikarya;Ascomycota;saccharomyceta;Pezizomycotina;leotiomyceta;Eurotiomycetes;Eurotiomycetidae;Eurotiales (green and blue molds);Aspergillaceae;Aspergillus;Aspergillus uvarum;Aspergillus uvarum CBS 121591	PF13802;PF01055;	IPR011013;IPR000322;IPR025887;IPR013780;IPR017853;
BCC199	acu01080_1_BCC199	A0A2V5HXC9_9EURO	3742.58	0	1872/1892 (98.9429175476%)	A0A2V5HXC9	Vacuolar membrane-associated protein iml1	BP00DRAFT_430482	Aspergillus indologenus CBS 114.80	1893		GO:0005096; GO:0035556	cellular organisms;Eukaryota;Opisthokonta;Fungi;Dikarya;Ascomycota;saccharomyceta;Pezizomycotina;leotiomyceta;Eurotiomycetes;Eurotiomycetidae;Eurotiales (green and blue molds);Aspergillaceae;Aspergillus;Aspergillus indologenus;Aspergillus indologenus CBS 114.80	PF00610;PF12257;	IPR000591;IPR027244;IPR036388;IPR036390;	PS50186;
BCC199	acu01081_1_BCC199	A0A2V5H0X2_9EURO	877.085	0	443/448 (98.8839285714%)	A0A2V5H0X2	Putative MFS transporter	BO99DRAFT_483382	Aspergillus violaceofuscus CBS 115571	453		GO:0016021; GO:0055085	cellular organisms;Eukaryota;Opisthokonta;Fungi;Dikarya;Ascomycota;saccharomyceta;Pezizomycotina;leotiomyceta;Eurotiomycetes;Eurotiomycetidae;Eurotiales (green and blue molds);Aspergillaceae;Aspergillus;Aspergillus violaceofuscus;Aspergillus violaceofuscus CBS 115571	PF07690;	IPR011701;IPR020846;IPR036259;	PS50850;
BCC199	acu01082_1_BCC199	A0A2V5IQM5_9EURO	1149.42	0	563/564 (99.8226950355%)	A0A2V5IQM5	Vacuolar calcium ion transporter	BP00DRAFT_407628	Aspergillus indologenus CBS 114.80	564		GO:0005774; GO:0015369; GO:0016021	cellular organisms;Eukaryota;Opisthokonta;Fungi;Dikarya;Ascomycota;saccharomyceta;Pezizomycotina;leotiomyceta;Eurotiomycetes;Eurotiomycetidae;Eurotiales (green and blue molds);Aspergillaceae;Aspergillus;Aspergillus indologenus;Aspergillus indologenus CBS 114.80	PF01699;	IPR004798;IPR004837;
BCC199	acu01083_1_BCC199	A0A1L9WJY8_ASPAC	783.482	0	382/391 (97.6982097187%)	A0A1L9WJY8	Uncharacterized protein	ASPACDRAFT_125079	Aspergillus aculeatus ATCC 16872	717		GO:0003824	cellular organisms;Eukaryota;Opisthokonta;Fungi;Dikarya;Ascomycota;saccharomyceta;Pezizomycotina;leotiomyceta;Eurotiomycetes;Eurotiomycetidae;Eurotiales (green and blue molds);Aspergillaceae;Aspergillus;Aspergillus aculeatus;Aspergillus aculeatus ATCC 16872	PF08760;PF16334;PF16335;PF17168;	IPR008928;IPR014870;IPR032515;IPR032514;IPR033433;
BCC199	acu01084_1_BCC199	A0A1L9WJZ7_ASPAC	1397.1	0	689/700 (98.4285714286%)	A0A1L9WJZ7	DUF2433 domain-containing protein	ASPACDRAFT_46641	Aspergillus aculeatus ATCC 16872	712			cellular organisms;Eukaryota;Opisthokonta;Fungi;Dikarya;Ascomycota;saccharomyceta;Pezizomycotina;leotiomyceta;Eurotiomycetes;Eurotiomycetidae;Eurotiales (green and blue molds);Aspergillaceae;Aspergillus;Aspergillus aculeatus;Aspergillus aculeatus ATCC 16872	PF10360;	IPR018829;
BCC199	acu01085_1_BCC199	A0A2V5HVY1_9EURO	1150.19	0	594/607 (97.8583196046%)	A0A2V5HVY1	PAP1-domain-containing protein	BP00DRAFT_68222	Aspergillus indologenus CBS 114.80	604		GO:0003700	cellular organisms;Eukaryota;Opisthokonta;Fungi;Dikarya;Ascomycota;saccharomyceta;Pezizomycotina;leotiomyceta;Eurotiomycetes;Eurotiomycetidae;Eurotiales (green and blue molds);Aspergillaceae;Aspergillus;Aspergillus indologenus;Aspergillus indologenus CBS 114.80	PF00170;PF08601;	IPR004827;IPR013910;IPR023167;	PS50217;PS00036;
BCC199	acu01086_1_BCC199	A0A319BXT9_9EURO	525.013	0	279/293 (95.2218430034%)	A0A319BXT9	Tudor domain-containing protein	BO82DRAFT_359326	Aspergillus uvarum CBS 121591	293			cellular organisms;Eukaryota;Opisthokonta;Fungi;Dikarya;Ascomycota;saccharomyceta;Pezizomycotina;leotiomyceta;Eurotiomycetes;Eurotiomycetidae;Eurotiales (green and blue molds);Aspergillaceae;Aspergillus;Aspergillus uvarum;Aspergillus uvarum CBS 121591	PF18115;	IPR041297;IPR002999;	PS50304;
BCC199	acu01087_1_BCC199	A0A2V5HW02_9EURO	704.901	0	380/438 (86.7579908676%)	A0A2V5HW02	Uncharacterized protein	BP00DRAFT_459808	Aspergillus indologenus CBS 114.80	433		GO:0016740	cellular organisms;Eukaryota;Opisthokonta;Fungi;Dikarya;Ascomycota;saccharomyceta;Pezizomycotina;leotiomyceta;Eurotiomycetes;Eurotiomycetidae;Eurotiales (green and blue molds);Aspergillaceae;Aspergillus;Aspergillus indologenus;Aspergillus indologenus CBS 114.80		IPR001917;	PS00599;
BCC199	acu01088_1_BCC199	A0A319CLB1_9EURO	1957.57	0	965/973 (99.1778006166%)	A0A319CLB1	Zn(2)-C6 fungal-type domain-containing protein	BO82DRAFT_214394	Aspergillus uvarum CBS 121591	973		GO:0000981; GO:0003677; GO:0005634; GO:0006351; GO:0008270	cellular organisms;Eukaryota;Opisthokonta;Fungi;Dikarya;Ascomycota;saccharomyceta;Pezizomycotina;leotiomyceta;Eurotiomycetes;Eurotiomycetidae;Eurotiales (green and blue molds);Aspergillaceae;Aspergillus;Aspergillus uvarum;Aspergillus uvarum CBS 121591	PF04082;PF00172;	IPR007219;IPR001138;IPR036864;	PS00463;PS50048;
BCC199	acu01089_1_BCC199	A0A2V5H587_9EURO	298.516	2.3997e-101	154/160 (96.25%)	A0A2V5H587	Uncharacterized protein	BO99DRAFT_404503	Aspergillus violaceofuscus CBS 115571	160		GO:0016021	cellular organisms;Eukaryota;Opisthokonta;Fungi;Dikarya;Ascomycota;saccharomyceta;Pezizomycotina;leotiomyceta;Eurotiomycetes;Eurotiomycetidae;Eurotiales (green and blue molds);Aspergillaceae;Aspergillus;Aspergillus violaceofuscus;Aspergillus violaceofuscus CBS 115571
BCC199	acu01090_1_BCC199	A0A319BUD6_9EURO	2283.06	0	1200/1338 (89.6860986547%)	A0A319BUD6	Uncharacterized protein (Fragment)	BO82DRAFT_359318	Aspergillus uvarum CBS 121591	1352			cellular organisms;Eukaryota;Opisthokonta;Fungi;Dikarya;Ascomycota;saccharomyceta;Pezizomycotina;leotiomyceta;Eurotiomycetes;Eurotiomycetidae;Eurotiales (green and blue molds);Aspergillaceae;Aspergillus;Aspergillus uvarum;Aspergillus uvarum CBS 121591
BCC199	acu01091_1_BCC199	A0A2V5I218_9EURO	588.956	0	347/429 (80.8857808858%)	A0A2V5I218	Uncharacterized protein	BP00DRAFT_428871	Aspergillus indologenus CBS 114.80	414			cellular organisms;Eukaryota;Opisthokonta;Fungi;Dikarya;Ascomycota;saccharomyceta;Pezizomycotina;leotiomyceta;Eurotiomycetes;Eurotiomycetidae;Eurotiales (green and blue molds);Aspergillaceae;Aspergillus;Aspergillus indologenus;Aspergillus indologenus CBS 114.80
BCC199	acu01092_1_BCC199	A0A2V5HLX7_9EURO	817.379	0	448/474 (94.5147679325%)	A0A2V5HLX7	MFS general substrate transporter	BO99DRAFT_463620	Aspergillus violaceofuscus CBS 115571	470		GO:0016021; GO:0022857	cellular organisms;Eukaryota;Opisthokonta;Fungi;Dikarya;Ascomycota;saccharomyceta;Pezizomycotina;leotiomyceta;Eurotiomycetes;Eurotiomycetidae;Eurotiales (green and blue molds);Aspergillaceae;Aspergillus;Aspergillus violaceofuscus;Aspergillus violaceofuscus CBS 115571	PF07690;	IPR011701;IPR020846;IPR036259;IPR001958;	PS50850;
BCC199	acu01093_1_BCC199	A0A2V5H0Y7_9EURO	680.633	0	355/366 (96.9945355191%)	A0A2V5H0Y7	Clavaminate synthase-like protein	BO99DRAFT_463621	Aspergillus violaceofuscus CBS 115571	358		GO:0016491; GO:0046872	cellular organisms;Eukaryota;Opisthokonta;Fungi;Dikarya;Ascomycota;saccharomyceta;Pezizomycotina;leotiomyceta;Eurotiomycetes;Eurotiomycetidae;Eurotiales (green and blue molds);Aspergillaceae;Aspergillus;Aspergillus violaceofuscus;Aspergillus violaceofuscus CBS 115571	PF03171;PF14226;	IPR026992;IPR027443;IPR005123;	PS51471;
BCC199	acu01094_1_BCC199	A0A319BTB7_9EURO	909.442	0	483/546 (88.4615384615%)	A0A319BTB7	Zn(2)-C6 fungal-type domain-containing protein	BO82DRAFT_20564	Aspergillus uvarum CBS 121591	553		GO:0000981; GO:0005634; GO:0008270	cellular organisms;Eukaryota;Opisthokonta;Fungi;Dikarya;Ascomycota;saccharomyceta;Pezizomycotina;leotiomyceta;Eurotiomycetes;Eurotiomycetidae;Eurotiales (green and blue molds);Aspergillaceae;Aspergillus;Aspergillus uvarum;Aspergillus uvarum CBS 121591	PF11951;PF00172;	IPR021858;IPR001138;IPR036864;	PS00463;PS50048;
BCC199	acu01095_1_BCC199	A0A1L9WJW8_ASPAC	376.711	2.62303e-129	203/233 (87.1244635193%)	A0A1L9WJW8	Uncharacterized protein	ASPACDRAFT_46628	Aspergillus aculeatus ATCC 16872	249			cellular organisms;Eukaryota;Opisthokonta;Fungi;Dikarya;Ascomycota;saccharomyceta;Pezizomycotina;leotiomyceta;Eurotiomycetes;Eurotiomycetidae;Eurotiales (green and blue molds);Aspergillaceae;Aspergillus;Aspergillus aculeatus;Aspergillus aculeatus ATCC 16872
BCC199	acu01096_1_BCC199	A0A2V5J308_9EURO	863.218	0	569/601 (94.6755407654%)	A0A2V5J308	TRAUB-domain-containing protein	BP00DRAFT_403912	Aspergillus indologenus CBS 114.80	597		GO:0005634	cellular organisms;Eukaryota;Opisthokonta;Fungi;Dikarya;Ascomycota;saccharomyceta;Pezizomycotina;leotiomyceta;Eurotiomycetes;Eurotiomycetidae;Eurotiales (green and blue molds);Aspergillaceae;Aspergillus;Aspergillus indologenus;Aspergillus indologenus CBS 114.80	PF13339;PF08164;	IPR025160;IPR039223;IPR012617;
BCC199	acu01097_1_BCC199	A0A1L9WJX7_ASPAC	634.795	0	316/326 (96.9325153374%)	A0A1L9WJX7	Uncharacterized protein	ASPACDRAFT_1905956	Aspergillus aculeatus ATCC 16872	324			cellular organisms;Eukaryota;Opisthokonta;Fungi;Dikarya;Ascomycota;saccharomyceta;Pezizomycotina;leotiomyceta;Eurotiomycetes;Eurotiomycetidae;Eurotiales (green and blue molds);Aspergillaceae;Aspergillus;Aspergillus aculeatus;Aspergillus aculeatus ATCC 16872	PF10609;	IPR019591;IPR027417;IPR033756;
BCC199	acu01098_1_BCC199	A0A319D6I1_9EURO	1734.54	0	853/919 (92.8182807399%)	A0A319D6I1	Arylacetamide deacetylase	BO82DRAFT_409948	Aspergillus uvarum CBS 121591	919		GO:0016787	cellular organisms;Eukaryota;Opisthokonta;Fungi;Dikarya;Ascomycota;saccharomyceta;Pezizomycotina;leotiomyceta;Eurotiomycetes;Eurotiomycetidae;Eurotiales (green and blue molds);Aspergillaceae;Aspergillus;Aspergillus uvarum;Aspergillus uvarum CBS 121591	PF07859;	IPR029058;IPR013094;IPR002168;IPR033140;	PS01173;PS01174;
BCC199	acu01099_1_BCC199	A0A2V5H068_9EURO	660.218	0	326/334 (97.6047904192%)	A0A2V5H068	Putative zinc alcohol dehydrogenase	BO99DRAFT_404510	Aspergillus violaceofuscus CBS 115571	348		GO:0016491	cellular organisms;Eukaryota;Opisthokonta;Fungi;Dikarya;Ascomycota;saccharomyceta;Pezizomycotina;leotiomyceta;Eurotiomycetes;Eurotiomycetidae;Eurotiales (green and blue molds);Aspergillaceae;Aspergillus;Aspergillus violaceofuscus;Aspergillus violaceofuscus CBS 115571		IPR011032;IPR036291;IPR020843;
BCC199	acu01100_1_BCC199	A0A2V5H0Z3_9EURO	410.223	7.54211e-144	203/205 (99.0243902439%)	A0A2V5H0Z3	Uncharacterized protein	BO99DRAFT_197794	Aspergillus violaceofuscus CBS 115571	205			cellular organisms;Eukaryota;Opisthokonta;Fungi;Dikarya;Ascomycota;saccharomyceta;Pezizomycotina;leotiomyceta;Eurotiomycetes;Eurotiomycetidae;Eurotiales (green and blue molds);Aspergillaceae;Aspergillus;Aspergillus violaceofuscus;Aspergillus violaceofuscus CBS 115571
BCC199	acu01101_1_BCC199	A0A2V5H8C2_9EURO	650.588	0	343/371 (92.4528301887%)	A0A2V5H8C2	NAD(P)-binding protein	BO99DRAFT_444871	Aspergillus violaceofuscus CBS 115571	371		GO:0003824; GO:0050662	cellular organisms;Eukaryota;Opisthokonta;Fungi;Dikarya;Ascomycota;saccharomyceta;Pezizomycotina;leotiomyceta;Eurotiomycetes;Eurotiomycetidae;Eurotiales (green and blue molds);Aspergillaceae;Aspergillus;Aspergillus violaceofuscus;Aspergillus violaceofuscus CBS 115571	PF01370;	IPR001509;IPR036291;
BCC199	acu01102_1_BCC199	A0A319BSW0_9EURO	239.58	5.65761e-79	123/136 (90.4411764706%)	A0A319BSW0	Glyoxalase/bleomycin resistance protein/dioxygenase	BO82DRAFT_359913	Aspergillus uvarum CBS 121591	132		GO:0051213	cellular organisms;Eukaryota;Opisthokonta;Fungi;Dikarya;Ascomycota;saccharomyceta;Pezizomycotina;leotiomyceta;Eurotiomycetes;Eurotiomycetidae;Eurotiales (green and blue molds);Aspergillaceae;Aspergillus;Aspergillus uvarum;Aspergillus uvarum CBS 121591		IPR029068;
BCC199	acu01103_1_BCC199	A0A2V5HU12_9EURO	510.76	2.26489e-179	248/253 (98.023715415%)	A0A2V5HU12	Zn(2)-C6 fungal-type domain-containing protein (Fragment)	BP00DRAFT_352283	Aspergillus indologenus CBS 114.80	421		GO:0000981; GO:0005634; GO:0008270	cellular organisms;Eukaryota;Opisthokonta;Fungi;Dikarya;Ascomycota;saccharomyceta;Pezizomycotina;leotiomyceta;Eurotiomycetes;Eurotiomycetidae;Eurotiales (green and blue molds);Aspergillaceae;Aspergillus;Aspergillus indologenus;Aspergillus indologenus CBS 114.80	PF00172;	IPR001138;IPR036864;	PS50048;
BCC199	acu01104_1_BCC199	A0A319BS28_9EURO	629.402	0	337/366 (92.0765027322%)	A0A319BS28	Uncharacterized protein	BO82DRAFT_359989	Aspergillus uvarum CBS 121591	366		GO:0016021; GO:0055085	cellular organisms;Eukaryota;Opisthokonta;Fungi;Dikarya;Ascomycota;saccharomyceta;Pezizomycotina;leotiomyceta;Eurotiomycetes;Eurotiomycetidae;Eurotiales (green and blue molds);Aspergillaceae;Aspergillus;Aspergillus uvarum;Aspergillus uvarum CBS 121591	PF01699;	IPR004481;IPR004837;
BCC199	acu01105_1_BCC199	A0A1L9WJW9_ASPAC	499.59	4.68194e-175	305/325 (93.8461538462%)	A0A1L9WJW9	Uncharacterized protein	ASPACDRAFT_46615	Aspergillus aculeatus ATCC 16872	343		GO:0016021	cellular organisms;Eukaryota;Opisthokonta;Fungi;Dikarya;Ascomycota;saccharomyceta;Pezizomycotina;leotiomyceta;Eurotiomycetes;Eurotiomycetidae;Eurotiales (green and blue molds);Aspergillaceae;Aspergillus;Aspergillus aculeatus;Aspergillus aculeatus ATCC 16872
BCC199	acu01106_1_BCC199	A0A2V5IC73_9EURO	508.064	9.04142e-176	288/379 (75.9894459103%)	A0A2V5IC73	Uncharacterized protein	BO99DRAFT_463719	Aspergillus violaceofuscus CBS 115571	360			cellular organisms;Eukaryota;Opisthokonta;Fungi;Dikarya;Ascomycota;saccharomyceta;Pezizomycotina;leotiomyceta;Eurotiomycetes;Eurotiomycetidae;Eurotiales (green and blue molds);Aspergillaceae;Aspergillus;Aspergillus violaceofuscus;Aspergillus violaceofuscus CBS 115571
BCC199	acu01107_1_BCC199	A0A319BWD8_9EURO	407.527	9.60845e-141	222/282 (78.7234042553%)	A0A319BWD8	RING-type domain-containing protein	BO82DRAFT_424840	Aspergillus uvarum CBS 121591	253			cellular organisms;Eukaryota;Opisthokonta;Fungi;Dikarya;Ascomycota;saccharomyceta;Pezizomycotina;leotiomyceta;Eurotiomycetes;Eurotiomycetidae;Eurotiales (green and blue molds);Aspergillaceae;Aspergillus;Aspergillus uvarum;Aspergillus uvarum CBS 121591		IPR001841;IPR013083;	PS50089;
BCC199	acu01108_1_BCC199	A0A2V5I7N2_9EURO	369.392	4.65906e-124	204/220 (92.7272727273%)	A0A2V5I7N2	Uncharacterized protein (Fragment)	BO99DRAFT_320837	Aspergillus violaceofuscus CBS 115571	447			cellular organisms;Eukaryota;Opisthokonta;Fungi;Dikarya;Ascomycota;saccharomyceta;Pezizomycotina;leotiomyceta;Eurotiomycetes;Eurotiomycetidae;Eurotiales (green and blue molds);Aspergillaceae;Aspergillus;Aspergillus violaceofuscus;Aspergillus violaceofuscus CBS 115571
BCC199	acu01109_1_BCC199	A0A1L9WJV0_ASPAC	893.264	0	471/504 (93.4523809524%)	A0A1L9WJV0	MFS domain-containing protein (Fragment)	ASPACDRAFT_1890856	Aspergillus aculeatus ATCC 16872	510		GO:0016021; GO:0055085	cellular organisms;Eukaryota;Opisthokonta;Fungi;Dikarya;Ascomycota;saccharomyceta;Pezizomycotina;leotiomyceta;Eurotiomycetes;Eurotiomycetidae;Eurotiales (green and blue molds);Aspergillaceae;Aspergillus;Aspergillus aculeatus;Aspergillus aculeatus ATCC 16872	PF07690;	IPR011701;IPR020846;IPR036259;	PS50850;
BCC199	acu01110_1_BCC199	A0A2V5JH86_9EURO	785.023	0	384/394 (97.461928934%)	A0A2V5JH86	PQQ repeat-containing protein	BP00DRAFT_476514	Aspergillus indologenus CBS 114.80	394			cellular organisms;Eukaryota;Opisthokonta;Fungi;Dikarya;Ascomycota;saccharomyceta;Pezizomycotina;leotiomyceta;Eurotiomycetes;Eurotiomycetidae;Eurotiales (green and blue molds);Aspergillaceae;Aspergillus;Aspergillus indologenus;Aspergillus indologenus CBS 114.80	PF14269;	IPR039535;IPR011047;IPR015943;
BCC199	acu01111_1_BCC199	A0A2V5HSD7_9EURO	308.531	1.89377e-105	151/155 (97.4193548387%)	A0A2V5HSD7	CBM-cenC domain-containing protein	BO99DRAFT_398055	Aspergillus violaceofuscus CBS 115571	155		GO:0016798	cellular organisms;Eukaryota;Opisthokonta;Fungi;Dikarya;Ascomycota;saccharomyceta;Pezizomycotina;leotiomyceta;Eurotiomycetes;Eurotiomycetidae;Eurotiales (green and blue molds);Aspergillaceae;Aspergillus;Aspergillus violaceofuscus;Aspergillus violaceofuscus CBS 115571	PF02018;	IPR003305;IPR008979;
BCC199	acu01112_1_BCC199	A0A2V5HQZ8_9EURO	607.06	0	318/359 (88.5793871866%)	A0A2V5HQZ8	Uncharacterized protein	BO99DRAFT_438862	Aspergillus violaceofuscus CBS 115571	365			cellular organisms;Eukaryota;Opisthokonta;Fungi;Dikarya;Ascomycota;saccharomyceta;Pezizomycotina;leotiomyceta;Eurotiomycetes;Eurotiomycetidae;Eurotiales (green and blue molds);Aspergillaceae;Aspergillus;Aspergillus violaceofuscus;Aspergillus violaceofuscus CBS 115571		IPR036047;
BCC199	acu01113_1_BCC199	A0A319CNH1_9EURO	370.163	1.08944e-127	208/218 (95.4128440367%)	A0A319CNH1	Uncharacterized protein	BO82DRAFT_358653	Aspergillus uvarum CBS 121591	218		GO:0016021	cellular organisms;Eukaryota;Opisthokonta;Fungi;Dikarya;Ascomycota;saccharomyceta;Pezizomycotina;leotiomyceta;Eurotiomycetes;Eurotiomycetidae;Eurotiales (green and blue molds);Aspergillaceae;Aspergillus;Aspergillus uvarum;Aspergillus uvarum CBS 121591
BCC199	acu01114_1_BCC199	A0A319DAN4_9EURO	483.026	1.40867e-171	232/239 (97.0711297071%)	A0A319DAN4	NPP1 domain protein	BO82DRAFT_345947	Aspergillus uvarum CBS 121591	239			cellular organisms;Eukaryota;Opisthokonta;Fungi;Dikarya;Ascomycota;saccharomyceta;Pezizomycotina;leotiomyceta;Eurotiomycetes;Eurotiomycetidae;Eurotiales (green and blue molds);Aspergillaceae;Aspergillus;Aspergillus uvarum;Aspergillus uvarum CBS 121591	PF05630;	IPR008701;
BCC199	acu01115_1_BCC199	A0A2V5JBB0_9EURO	257.299	7.65462e-86	127/134 (94.776119403%)	A0A2V5JBB0	Uncharacterized protein	BP00DRAFT_432723	Aspergillus indologenus CBS 114.80	134		GO:0016021	cellular organisms;Eukaryota;Opisthokonta;Fungi;Dikarya;Ascomycota;saccharomyceta;Pezizomycotina;leotiomyceta;Eurotiomycetes;Eurotiomycetidae;Eurotiales (green and blue molds);Aspergillaceae;Aspergillus;Aspergillus indologenus;Aspergillus indologenus CBS 114.80	PF14087;	IPR025363;
BCC199	acu01116_1_BCC199	A0A2V5IPH6_9EURO	411.764	2.91257e-142	200/203 (98.5221674877%)	A0A2V5IPH6	NAD(P)-binding protein	BP00DRAFT_476478	Aspergillus indologenus CBS 114.80	353		GO:0003824; GO:0050662	cellular organisms;Eukaryota;Opisthokonta;Fungi;Dikarya;Ascomycota;saccharomyceta;Pezizomycotina;leotiomyceta;Eurotiomycetes;Eurotiomycetidae;Eurotiales (green and blue molds);Aspergillaceae;Aspergillus;Aspergillus indologenus;Aspergillus indologenus CBS 114.80	PF01370;	IPR001509;IPR036291;
BCC199	acu01117_1_BCC199	A0A2V5HLB6_9EURO	767.303	0	382/390 (97.9487179487%)	A0A2V5HLB6	GroES-like protein	BO99DRAFT_320757	Aspergillus violaceofuscus CBS 115571	390		GO:0008270; GO:0016491	cellular organisms;Eukaryota;Opisthokonta;Fungi;Dikarya;Ascomycota;saccharomyceta;Pezizomycotina;leotiomyceta;Eurotiomycetes;Eurotiomycetidae;Eurotiales (green and blue molds);Aspergillaceae;Aspergillus;Aspergillus violaceofuscus;Aspergillus violaceofuscus CBS 115571	PF08240;PF00107;	IPR013149;IPR013154;IPR002328;IPR011032;IPR036291;IPR020843;	PS00059;
BCC199	acu01118_1_BCC199	A0A319BXN8_9EURO	197.208	1.14587e-59	108/131 (82.4427480916%)	A0A319BXN8	Integral membrane protein	BO82DRAFT_345924	Aspergillus uvarum CBS 121591	335		GO:0016021	cellular organisms;Eukaryota;Opisthokonta;Fungi;Dikarya;Ascomycota;saccharomyceta;Pezizomycotina;leotiomyceta;Eurotiomycetes;Eurotiomycetidae;Eurotiales (green and blue molds);Aspergillaceae;Aspergillus;Aspergillus uvarum;Aspergillus uvarum CBS 121591
BCC199	acu01119_1_BCC199	A0A2V5HSF5_9EURO	532.332	0	260/266 (97.7443609023%)	A0A2V5HSF5	Arrestin_N domain-containing protein	BO99DRAFT_427597	Aspergillus violaceofuscus CBS 115571	407			cellular organisms;Eukaryota;Opisthokonta;Fungi;Dikarya;Ascomycota;saccharomyceta;Pezizomycotina;leotiomyceta;Eurotiomycetes;Eurotiomycetidae;Eurotiales (green and blue molds);Aspergillaceae;Aspergillus;Aspergillus violaceofuscus;Aspergillus violaceofuscus CBS 115571	PF00339;	IPR011021;IPR014756;
BCC199	acu01120_1_BCC199	A0A2V5HR21_9EURO	457.218	1.97385e-154	227/236 (96.186440678%)	A0A2V5HR21	Zn(2)-C6 fungal-type domain-containing protein	BO99DRAFT_438869	Aspergillus violaceofuscus CBS 115571	697		GO:0000981; GO:0003677; GO:0005634; GO:0006351; GO:0008270	cellular organisms;Eukaryota;Opisthokonta;Fungi;Dikarya;Ascomycota;saccharomyceta;Pezizomycotina;leotiomyceta;Eurotiomycetes;Eurotiomycetidae;Eurotiales (green and blue molds);Aspergillaceae;Aspergillus;Aspergillus violaceofuscus;Aspergillus violaceofuscus CBS 115571	PF04082;PF00172;	IPR007219;IPR001138;IPR036864;	PS00463;PS50048;
BCC199	acu01121_1_BCC199	A0A1L9WJV2_ASPAC	1372.07	0	673/719 (93.6022253129%)	A0A1L9WJV2	C2H2-type domain-containing protein	ASPACDRAFT_46586	Aspergillus aculeatus ATCC 16872	765		GO:0003677; GO:0005634; GO:0006351; GO:0008270	cellular organisms;Eukaryota;Opisthokonta;Fungi;Dikarya;Ascomycota;saccharomyceta;Pezizomycotina;leotiomyceta;Eurotiomycetes;Eurotiomycetidae;Eurotiales (green and blue molds);Aspergillaceae;Aspergillus;Aspergillus aculeatus;Aspergillus aculeatus ATCC 16872	PF04082;	IPR007219;IPR013087;	PS50157;
BCC199	acu01122_1_BCC199	A0A319BWC4_9EURO	602.053	0	319/354 (90.1129943503%)	A0A319BWC4	Major royal jelly protein	BO82DRAFT_358638	Aspergillus uvarum CBS 121591	363			cellular organisms;Eukaryota;Opisthokonta;Fungi;Dikarya;Ascomycota;saccharomyceta;Pezizomycotina;leotiomyceta;Eurotiomycetes;Eurotiomycetidae;Eurotiales (green and blue molds);Aspergillaceae;Aspergillus;Aspergillus uvarum;Aspergillus uvarum CBS 121591	PF03022;	IPR011042;IPR017996;
BCC199	acu01123_1_BCC199	A0A2V5IGW1_9EURO	561.222	0	290/304 (95.3947368421%)	A0A2V5IGW1	Uncharacterized protein	BP00DRAFT_476440	Aspergillus indologenus CBS 114.80	303			cellular organisms;Eukaryota;Opisthokonta;Fungi;Dikarya;Ascomycota;saccharomyceta;Pezizomycotina;leotiomyceta;Eurotiomycetes;Eurotiomycetidae;Eurotiales (green and blue molds);Aspergillaceae;Aspergillus;Aspergillus indologenus;Aspergillus indologenus CBS 114.80	PF12311;	IPR022085;
BCC199	acu01124_1_BCC199	A0A2V5HRM6_9EURO	686.411	0	336/344 (97.6744186047%)	A0A2V5HRM6	Uncharacterized protein	BO99DRAFT_427790	Aspergillus violaceofuscus CBS 115571	344			cellular organisms;Eukaryota;Opisthokonta;Fungi;Dikarya;Ascomycota;saccharomyceta;Pezizomycotina;leotiomyceta;Eurotiomycetes;Eurotiomycetidae;Eurotiales (green and blue molds);Aspergillaceae;Aspergillus;Aspergillus violaceofuscus;Aspergillus violaceofuscus CBS 115571
BCC199	acu01125_1_BCC199	A0A2V5JH70_9EURO	1065.45	0	524/530 (98.8679245283%)	A0A2V5JH70	Pantothenate transporter	BP00DRAFT_476438	Aspergillus indologenus CBS 114.80	530		GO:0016021; GO:0055085	cellular organisms;Eukaryota;Opisthokonta;Fungi;Dikarya;Ascomycota;saccharomyceta;Pezizomycotina;leotiomyceta;Eurotiomycetes;Eurotiomycetidae;Eurotiales (green and blue molds);Aspergillaceae;Aspergillus;Aspergillus indologenus;Aspergillus indologenus CBS 114.80	PF07690;	IPR011701;IPR020846;IPR036259;	PS50850;
BCC199	acu01126_1_BCC199	A0A2V5HK43_9EURO	1453.34	0	730/752 (97.0744680851%)	A0A2V5HK43	Glycoside hydrolase	BO99DRAFT_321069	Aspergillus violaceofuscus CBS 115571	751		GO:0004553; GO:0005975; GO:0016021	cellular organisms;Eukaryota;Opisthokonta;Fungi;Dikarya;Ascomycota;saccharomyceta;Pezizomycotina;leotiomyceta;Eurotiomycetes;Eurotiomycetidae;Eurotiales (green and blue molds);Aspergillaceae;Aspergillus;Aspergillus violaceofuscus;Aspergillus violaceofuscus CBS 115571	PF00150;	IPR001547;IPR017853;
BCC199	acu01127_1_BCC199	A0A1L9WJT4_ASPAC	1191.41	0	650/729 (89.1632373114%)	A0A1L9WJT4	ANK_REP_REGION domain-containing protein	ASPACDRAFT_46576	Aspergillus aculeatus ATCC 16872	734			cellular organisms;Eukaryota;Opisthokonta;Fungi;Dikarya;Ascomycota;saccharomyceta;Pezizomycotina;leotiomyceta;Eurotiomycetes;Eurotiomycetidae;Eurotiales (green and blue molds);Aspergillaceae;Aspergillus;Aspergillus aculeatus;Aspergillus aculeatus ATCC 16872	PF12796;	IPR002110;IPR020683;IPR036770;	PS50297;PS50088;
BCC199	acu01128_1_BCC199	A0A1L9WJS8_ASPAC	608.216	0	333/363 (91.7355371901%)	A0A1L9WJS8	Uncharacterized protein	ASPACDRAFT_125011	Aspergillus aculeatus ATCC 16872	368		GO:0000009	cellular organisms;Eukaryota;Opisthokonta;Fungi;Dikarya;Ascomycota;saccharomyceta;Pezizomycotina;leotiomyceta;Eurotiomycetes;Eurotiomycetidae;Eurotiales (green and blue molds);Aspergillaceae;Aspergillus;Aspergillus aculeatus;Aspergillus aculeatus ATCC 16872	PF04488;	IPR007577;IPR029044;IPR039367;
BCC199	acu01129_1_BCC199	A0A2V5JB93_9EURO	560.451	0	302/321 (94.0809968847%)	A0A2V5JB93	Uncharacterized protein	BP00DRAFT_387706	Aspergillus indologenus CBS 114.80	401		GO:0016021	cellular organisms;Eukaryota;Opisthokonta;Fungi;Dikarya;Ascomycota;saccharomyceta;Pezizomycotina;leotiomyceta;Eurotiomycetes;Eurotiomycetidae;Eurotiales (green and blue molds);Aspergillaceae;Aspergillus;Aspergillus indologenus;Aspergillus indologenus CBS 114.80
BCC199	acu01130_1_BCC199	A0A2V5HWK9_9EURO	791.956	0	438/448 (97.7678571429%)	A0A2V5HWK9	Uncharacterized protein	BP00DRAFT_427987	Aspergillus indologenus CBS 114.80	448		GO:0016021	cellular organisms;Eukaryota;Opisthokonta;Fungi;Dikarya;Ascomycota;saccharomyceta;Pezizomycotina;leotiomyceta;Eurotiomycetes;Eurotiomycetidae;Eurotiales (green and blue molds);Aspergillaceae;Aspergillus;Aspergillus indologenus;Aspergillus indologenus CBS 114.80
BCC199	acu01131_1_BCC199	A0A2V5J4L3_9EURO	376.711	6.3351e-128	222/292 (76.0273972603%)	A0A2V5J4L3	Uncharacterized protein	BP00DRAFT_417736	Aspergillus indologenus CBS 114.80	291			cellular organisms;Eukaryota;Opisthokonta;Fungi;Dikarya;Ascomycota;saccharomyceta;Pezizomycotina;leotiomyceta;Eurotiomycetes;Eurotiomycetidae;Eurotiales (green and blue molds);Aspergillaceae;Aspergillus;Aspergillus indologenus;Aspergillus indologenus CBS 114.80
BCC199	acu01132_1_BCC199	A0A2V5HWN6_9EURO	660.603	0	350/397 (88.161209068%)	A0A2V5HWN6	Phosphatidylserine decarboxylase	BP00DRAFT_427984	Aspergillus indologenus CBS 114.80	395		GO:0004609; GO:0008654	cellular organisms;Eukaryota;Opisthokonta;Fungi;Dikarya;Ascomycota;saccharomyceta;Pezizomycotina;leotiomyceta;Eurotiomycetes;Eurotiomycetidae;Eurotiales (green and blue molds);Aspergillaceae;Aspergillus;Aspergillus indologenus;Aspergillus indologenus CBS 114.80	PF02666;PF12588;	IPR003817;IPR022237;
BCC199	acu01133_1_BCC199	A0A1L9WJS0_ASPAC	243.432	6.29745e-81	120/120 (100.0%)	A0A1L9WJS0	Uncharacterized protein	ASPACDRAFT_125006	Aspergillus aculeatus ATCC 16872	120			cellular organisms;Eukaryota;Opisthokonta;Fungi;Dikarya;Ascomycota;saccharomyceta;Pezizomycotina;leotiomyceta;Eurotiomycetes;Eurotiomycetidae;Eurotiales (green and blue molds);Aspergillaceae;Aspergillus;Aspergillus aculeatus;Aspergillus aculeatus ATCC 16872
BCC199	acu01134_1_BCC199	A0A319BZC7_9EURO	345.125	1.2534e-117	186/203 (91.6256157635%)	A0A319BZC7	Uncharacterized protein	BO82DRAFT_378051	Aspergillus uvarum CBS 121591	237		GO:0016021	cellular organisms;Eukaryota;Opisthokonta;Fungi;Dikarya;Ascomycota;saccharomyceta;Pezizomycotina;leotiomyceta;Eurotiomycetes;Eurotiomycetidae;Eurotiales (green and blue molds);Aspergillaceae;Aspergillus;Aspergillus uvarum;Aspergillus uvarum CBS 121591
BCC199	acu01135_1_BCC199	A0A1L9X2A1_ASPAC	428.328	3.03468e-149	227/252 (90.0793650794%)	A0A1L9X2A1	Uncharacterized protein	ASPACDRAFT_39890	Aspergillus aculeatus ATCC 16872	268			cellular organisms;Eukaryota;Opisthokonta;Fungi;Dikarya;Ascomycota;saccharomyceta;Pezizomycotina;leotiomyceta;Eurotiomycetes;Eurotiomycetidae;Eurotiales (green and blue molds);Aspergillaceae;Aspergillus;Aspergillus aculeatus;Aspergillus aculeatus ATCC 16872
BCC199	acu01136_1_BCC199	A0A2V5IXA3_9EURO	721.85	0	371/405 (91.6049382716%)	A0A2V5IXA3	Ankyrin	BP00DRAFT_249976	Aspergillus indologenus CBS 114.80	405			cellular organisms;Eukaryota;Opisthokonta;Fungi;Dikarya;Ascomycota;saccharomyceta;Pezizomycotina;leotiomyceta;Eurotiomycetes;Eurotiomycetidae;Eurotiales (green and blue molds);Aspergillaceae;Aspergillus;Aspergillus indologenus;Aspergillus indologenus CBS 114.80	PF12796;	IPR002110;IPR020683;IPR036770;	PS50297;PS50088;
[truncated: 33,246 more rows]

## Sheet: CAZY
genome	AcuGeneId	Predicted_CAZY_family
BCC199	acu00014_1_BCC199	GH71
BCC199	acu00014_1_BCC199	CBM24
BCC199	acu00014_2_BCC199	GH71
BCC199	acu00014_2_BCC199	CBM24
[truncated: 1,381 more rows]

## Sheet: BlastKOALA
AcuGeneId	KO	Definition	Score	Second best
[truncated: 34,936 more rows]

[truncated: 1 more sheets: Interproscan]
